# Supplementary material for: De Novo Transcriptome Assembly of Rice Bean (Vigna umbellata) and Characterization of WRKY Transcription Factors Response to Aluminum Stress
Source: Plants (Basel). 2024 Nov 12;13(22):3170. doi: 10.3390/plants13223170 (PMC11598158; doi:10.3390/plants13223170)
Supplement: Supplementary file 1 [file plants-13-03170-s001.zip › 2. Supplemantary tables.xlsx]

## Sheet: Supplemenatary table 1
Supplemenatary table 1. Description of KOG mapped transcripts with their corresponding enzyme codes
S.No	KO ID	Tittle	Number of unigenes
1	KOG0001	Ubiquitin and ubiquitin-like proteins	7
2	KOG0003	Ubiquitin/60s ribosomal protein L40 fusion	1
3	KOG0004	Ubiquitin/40S ribosomal protein S27a fusion	2
4	KOG0007	Splicing factor 3a, subunit 1	2
5	KOG0008	Transcription initiation factor TFIID, subunit TAF1	1
6	KOG0010	Ubiquitin-like protein	1
7	KOG0011	Nucleotide excision repair factor NEF2, RAD23 component	3
8	KOG0012	DNA damage inducible protein	1
9	KOG0013	Uncharacterized conserved protein	1
10	KOG0014	MADS box transcription factor	13
11	KOG0017	FOG: Transposon-encoded proteins with TYA, reverse transcriptase, integrase domains in various combinations	119
12	KOG0018	Structural maintenance of chromosome protein 1 (sister chromatid cohesion complex Cohesin, subunit SMC1)	1
13	KOG0019	Molecular chaperone (HSP90 family)	6
14	KOG0020	Endoplasmic reticulum glucose-regulated protein (GRP94/endoplasmin), HSP90 family	3
15	KOG0021	Glutathione synthetase	1
16	KOG0022	Alcohol dehydrogenase, class III	7
17	KOG0023	Alcohol dehydrogenase, class V	6
18	KOG0024	Sorbitol dehydrogenase	2
19	KOG0025	Zn2+-binding dehydrogenase (nuclear receptor binding factor-1)	1
20	KOG0026	Anthranilate synthase, beta chain	1
21	KOG0027	Calmodulin and related proteins (EF-Hand superfamily)	27
22	KOG0028	Ca2+-binding protein (centrin/caltractin), EF-Hand superfamily protein	4
23	KOG0029	Amine oxidase	10
24	KOG0030	Myosin essential light chain, EF-Hand protein superfamily	3
25	KOG0031	Myosin regulatory light chain, EF-Hand protein superfamily	2
26	KOG0032	Ca2+/calmodulin-dependent protein kinase, EF-Hand protein superfamily	29
27	KOG0034	Ca2+/calmodulin-dependent protein phosphatase (calcineurin subunit B), EF-Hand superfamily protein	7
28	KOG0036	Predicted mitochondrial carrier protein	2
29	KOG0037	Ca2+-binding protein, EF-Hand protein superfamily	4
30	KOG0039	Ferric reductase, NADH/NADPH oxidase and related proteins	8
31	KOG0042	Glycerol-3-phosphate dehydrogenase	2
32	KOG0045	Cytosolic Ca2+-dependent cysteine protease (calpain), large subunit (EF-Hand protein superfamily)	1
33	KOG0046	Ca2+-binding actin-bundling protein (fimbrin/plastin), EF-Hand protein superfamily	3
34	KOG0047	Catalase	2
35	KOG0048	Transcription factor, Myb superfamily	51
36	KOG0050	mRNA splicing protein CDC5 (Myb superfamily)	1
37	KOG0051	RNA polymerase I termination factor, Myb superfamily	1
38	KOG0052	Translation elongation factor EF-1 alpha/Tu	4
39	KOG0053	Cystathionine beta-lyases/cystathionine gamma-synthases	4
40	KOG0054	Multidrug resistance-associated protein/mitoxantrone resistance protein, ABC superfamily	12
41	KOG0055	Multidrug/pheromone exporter, ABC superfamily	22
42	KOG0057	Mitochondrial Fe/S cluster exporter, ABC superfamily	1
43	KOG0058	Peptide exporter, ABC superfamily	3
44	KOG0059	Lipid exporter ABCA1 and related proteins, ABC superfamily	6
45	KOG0060	Long-chain acyl-CoA transporter, ABC superfamily (involved in peroxisome organization and biogenesis)	2
46	KOG0061	Transporter, ABC superfamily (Breast cancer resistance protein)	16
47	KOG0062	ATPase component of ABC transporters with duplicated ATPase domains/Translation elongation factor EF-3b	3
48	KOG0063	RNAse L inhibitor, ABC superfamily	2
49	KOG0064	Peroxisomal long-chain acyl-CoA transporter, ABC superfamily	1
50	KOG0065	Pleiotropic drug resistance proteins (PDR1-15), ABC superfamily	8
51	KOG0066	eIF2-interacting protein ABC50 (ABC superfamily)	1
52	KOG0067	Transcription factor CtBP	1
53	KOG0068	D-3-phosphoglycerate dehydrogenase, D-isomer-specific 2-hydroxy acid dehydrogenase superfamily	2
54	KOG0069	Glyoxylate/hydroxypyruvate reductase (D-isomer-specific 2-hydroxy acid dehydrogenase superfamily)	6
55	KOG0070	GTP-binding ADP-ribosylation factor Arf1	6
56	KOG0072	GTP-binding ADP-ribosylation factor-like protein ARL1	1
57	KOG0073	GTP-binding ADP-ribosylation factor-like protein ARL2	1
58	KOG0075	GTP-binding ADP-ribosylation factor-like protein	2
59	KOG0076	GTP-binding ADP-ribosylation factor-like protein yARL3	1
60	KOG0077	Vesicle coat complex COPII, GTPase subunit SAR1	1
61	KOG0078	GTP-binding protein SEC4, small G protein superfamily, and related Ras family GTP-binding proteins	3
62	KOG0080	GTPase Rab18, small G protein superfamily	2
63	KOG0082	G-protein alpha subunit (small G protein superfamily)	4
64	KOG0084	GTPase Rab1/YPT1, small G protein superfamily, and related GTP-binding proteins	3
65	KOG0087	GTPase Rab11/YPT3, small G protein superfamily	13
66	KOG0089	Methylenetetrahydrofolate dehydrogenase/methylenetetrahydrofolate cyclohydrolase	3
67	KOG0090	Signal recognition particle receptor, beta subunit (small G protein superfamily)	1
68	KOG0092	GTPase Rab5/YPT51 and related small G protein superfamily GTPases	2
69	KOG0094	GTPase Rab6/YPT6/Ryh1, small G protein superfamily	2
70	KOG0096	GTPase Ran/TC4/GSP1 (nuclear protein transport pathway), small G protein superfamily	2
71	KOG0098	GTPase Rab2, small G protein superfamily	2
72	KOG0099	G protein subunit Galphas, small G protein superfamily	1
73	KOG0100	Molecular chaperones GRP78/BiP/KAR2, HSP70 superfamily	2
74	KOG0101	Molecular chaperones HSP70/HSC70, HSP70 superfamily	11
75	KOG0102	Molecular chaperones mortalin/PBP74/GRP75, HSP70 superfamily	4
76	KOG0103	Molecular chaperones HSP105/HSP110/SSE1, HSP70 superfamily	3
77	KOG0104	Molecular chaperones GRP170/SIL1, HSP70 superfamily	1
78	KOG0105	Alternative splicing factor ASF/SF2 (RRM superfamily)	3
79	KOG0106	Alternative splicing factor SRp55/B52/SRp75 (RRM superfamily)	6
80	KOG0107	Alternative splicing factor SRp20/9G8 (RRM superfamily)	3
81	KOG0108	mRNA cleavage and polyadenylation factor I complex, subunit RNA15	1
82	KOG0110	RNA-binding protein (RRM superfamily)	1
83	KOG0111	Cyclophilin-type peptidyl-prolyl cis-trans isomerase	1
84	KOG0113	U1 small nuclear ribonucleoprotein (RRM superfamily)	2
85	KOG0114	Predicted RNA-binding protein (RRM superfamily)	2
86	KOG0116	RasGAP SH3 binding protein rasputin, contains NTF2 and RRM domains	5
87	KOG0117	Heterogeneous nuclear ribonucleoprotein R (RRM superfamily)	2
88	KOG0118	FOG: RRM domain	52
89	KOG0119	Splicing factor 1/branch point binding protein (RRM superfamily)	2
90	KOG0120	Splicing factor U2AF, large subunit (RRM superfamily)	3
91	KOG0121	Nuclear cap-binding protein complex, subunit CBP20 (RRM superfamily)	1
92	KOG0122	Translation initiation factor 3, subunit g (eIF-3g)	2
93	KOG0123	Polyadenylate-binding protein (RRM superfamily)	5
94	KOG0125	Ataxin 2-binding protein (RRM superfamily)	1
95	KOG0126	Predicted RNA-binding protein (RRM superfamily)	1
96	KOG0127	Nucleolar protein fibrillarin NOP77 (RRM superfamily)	1
97	KOG0128	RNA-binding protein SART3 (RRM superfamily)	1
98	KOG0130	RNA-binding protein RBM8/Tsunagi (RRM superfamily)	2
99	KOG0131	Splicing factor 3b, subunit 4	2
100	KOG0133	Deoxyribodipyrimidine photolyase/cryptochrome	7
101	KOG0134	NADH:flavin oxidoreductase/12-oxophytodienoate reductase	4
102	KOG0135	Pristanoyl-CoA/acyl-CoA oxidase	2
103	KOG0136	Acyl-CoA oxidase	2
104	KOG0138	Glutaryl-CoA dehydrogenase	1
105	KOG0140	Medium-chain acyl-CoA dehydrogenase	2
106	KOG0141	Isovaleryl-CoA dehydrogenase	1
107	KOG0142	Isopentenyl pyrophosphate:dimethylallyl pyrophosphate isomerase	1
108	KOG0143	Iron/ascorbate family oxidoreductases	47
109	KOG0144	RNA-binding protein CUGBP1/BRUNO (RRM superfamily)	3
110	KOG0147	Transcriptional coactivator CAPER (RRM superfamily)	2
111	KOG0149	Predicted RNA-binding protein SEB4 (RRM superfamily)	5
112	KOG0150	Spliceosomal protein FBP21	1
113	KOG0151	Predicted splicing regulator, contains RRM, SWAP and RPR domains	1
114	KOG0152	Spliceosomal protein FBP11/Splicing factor PRP40	3
115	KOG0153	Predicted RNA-binding protein (RRM superfamily)	1
116	KOG0154	RNA-binding protein RBM5 and related proteins, contain G-patch and RRM domains	2
117	KOG0155	Transcription factor CA150	1
118	KOG0156	Cytochrome P450 CYP2 subfamily	42
119	KOG0157	Cytochrome P450 CYP4/CYP19/CYP26 subfamilies	38
120	KOG0160	Myosin class V heavy chain	11
121	KOG0165	Microtubule-associated protein Asp	2
122	KOG0166	Karyopherin (importin) alpha	2
123	KOG0167	FOG: Armadillo/beta-catenin-like repeats	30
124	KOG0168	Putative ubiquitin fusion degradation protein	2
125	KOG0169	Phosphoinositide-specific phospholipase C	3
126	KOG0170	E3 ubiquitin protein ligase	1
127	KOG0171	Mitochondrial inner membrane protease, subunit IMP1	4
128	KOG0172	Lysine-ketoglutarate reductase/saccharopine dehydrogenase	1
129	KOG0173	20S proteasome, regulatory subunit beta type PSMB7/PSMB10/PUP1	2
130	KOG0174	20S proteasome, regulatory subunit beta type PSMB6/PSMB9/PRE3	2
131	KOG0175	20S proteasome, regulatory subunit beta type PSMB5/PSMB8/PRE2	2
132	KOG0176	20S proteasome, regulatory subunit alpha type PSMA5/PUP2	2
133	KOG0177	20S proteasome, regulatory subunit beta type PSMB2/PRE1	2
134	KOG0178	20S proteasome, regulatory subunit alpha type PSMA4/PRE9	2
135	KOG0179	20S proteasome, regulatory subunit beta type PSMB1/PRE7	2
136	KOG0180	20S proteasome, regulatory subunit beta type PSMB3/PUP3	1
137	KOG0181	20S proteasome, regulatory subunit alpha type PSMA2/PRE8	2
138	KOG0182	20S proteasome, regulatory subunit alpha type PSMA6/SCL1	2
139	KOG0183	20S proteasome, regulatory subunit alpha type PSMA7/PRE6	2
140	KOG0184	20S proteasome, regulatory subunit alpha type PSMA3/PRE10	1
141	KOG0185	20S proteasome, regulatory subunit beta type PSMB4/PRE4	1
142	KOG0186	Proline oxidase	1
143	KOG0187	40S ribosomal protein S17	3
144	KOG0188	Alanyl-tRNA synthetase	3
145	KOG0189	Phosphoadenosine phosphosulfate reductase	2
146	KOG0190	Protein disulfide isomerase (prolyl 4-hydroxylase beta subunit)	8
147	KOG0191	Thioredoxin/protein disulfide isomerase	4
148	KOG0192	Tyrosine kinase specific for activated (GTP-bound) p21cdc42Hs	35
149	KOG0198	MEKK and related serine/threonine protein kinases	16
150	KOG0201	Serine/threonine protein kinase	1
151	KOG0202	Ca2+ transporting ATPase	6
152	KOG0204	Calcium transporting ATPase	9
153	KOG0205	Plasma membrane H+-transporting ATPase	8
154	KOG0206	P-type ATPase	18
155	KOG0207	Cation transport ATPase	5
156	KOG0209	P-type ATPase	1
157	KOG0211	Protein phosphatase 2A regulatory subunit A and related proteins	2
158	KOG0212	Uncharacterized conserved protein	1
159	KOG0213	Splicing factor 3b, subunit 1	1
160	KOG0214	RNA polymerase II, second largest subunit	3
161	KOG0215	RNA polymerase III, second largest subunit	1
162	KOG0216	RNA polymerase I, second largest subunit	1
163	KOG0217	Mismatch repair ATPase MSH6 (MutS family)	2
164	KOG0219	Mismatch repair ATPase MSH2 (MutS family)	3
165	KOG0221	Mismatch repair ATPase MSH5 (MutS family)	1
166	KOG0222	Phenylalanine and histidine ammonia-lyase	2
167	KOG0223	Aquaporin (major intrinsic protein family)	18
168	KOG0225	Pyruvate dehydrogenase E1, alpha subunit	3
169	KOG0226	RNA-binding proteins	1
170	KOG0227	Splicing factor 3a, subunit 2	2
171	KOG0228	Beta-fructofuranosidase (invertase)	3
172	KOG0229	Phosphatidylinositol-4-phosphate 5-kinase	5
173	KOG0230	Phosphatidylinositol-4-phosphate 5-kinase and related FYVE finger-containing proteins	3
174	KOG0231	Junctional membrane complex protein Junctophilin and related MORN repeat proteins	4
175	KOG0232	Vacuolar H+-ATPase V0 sector, subunits c/c'	4
176	KOG0233	Vacuolar H+-ATPase V0 sector, subunit c''	1
177	KOG0234	Fructose-6-phosphate 2-kinase/fructose-2,6-biphosphatase	2
178	KOG0235	Phosphoglycerate mutase	4
179	KOG0236	Sulfate/bicarbonate/oxalate exchanger SAT-1 and related transporters (SLC26 family)	10
180	KOG0237	Glycinamide ribonucleotide synthetase (GARS)/Aminoimidazole ribonucleotide synthetase (AIRS)	2
181	KOG0238	3-Methylcrotonyl-CoA carboxylase, biotin-containing subunit/Propionyl-CoA carboxylase, alpha chain/Acetyl-CoA carboxylase, biotin carboxylase subunit	4
182	KOG0239	Kinesin (KAR3 subfamily)	17
183	KOG0240	Kinesin (SMY1 subfamily)	2
184	KOG0242	Kinesin-like protein	15
185	KOG0243	Kinesin-like protein	4
186	KOG0244	Kinesin-like protein	2
187	KOG0246	Kinesin-like protein	2
188	KOG0250	DNA repair protein RAD18 (SMC family protein)	2
189	KOG0251	Clathrin assembly protein AP180 and related proteins, contain ENTH domain	7
190	KOG0252	Inorganic phosphate transporter	4
191	KOG0253	Synaptic vesicle transporter SV2 (major facilitator superfamily)	1
192	KOG0254	Predicted transporter (major facilitator superfamily)	27
193	KOG0255	Synaptic vesicle transporter SVOP and related transporters (major facilitator superfamily)	4
194	KOG0256	1-aminocyclopropane-1-carboxylate synthase, and related proteins	4
195	KOG0257	Kynurenine aminotransferase, glutamine transaminase K	5
196	KOG0258	Alanine aminotransferase	2
197	KOG0259	Tyrosine aminotransferase	1
198	KOG0260	RNA polymerase II, large subunit	4
199	KOG0261	RNA polymerase III, large subunit	2
200	KOG0262	RNA polymerase I, large subunit	1
201	KOG0263	Transcription initiation factor TFIID, subunit TAF5 (also component of histone acetyltransferase SAGA)	3
202	KOG0264	Nucleosome remodeling factor, subunit CAF1/NURF55/MSI1	4
203	KOG0265	U5 snRNP-specific protein-like factor and related proteins	2
204	KOG0266	WD40 repeat-containing protein	11
205	KOG0267	Microtubule severing protein katanin p80 subunit B (contains WD40 repeats)	3
206	KOG0268	Sof1-like rRNA processing protein (contains WD40 repeats)	2
207	KOG0270	WD40 repeat-containing protein	1
208	KOG0271	Notchless-like WD40 repeat-containing protein	1
209	KOG0272	U4/U6 small nuclear ribonucleoprotein Prp4 (contains WD40 repeats)	1
210	KOG0273	Beta-transducin family (WD-40 repeat) protein	1
211	KOG0274	Cdc4 and related F-box and WD-40 proteins	4
212	KOG0275	Conserved WD40 repeat-containing protein	1
213	KOG0276	Vesicle coat complex COPI, beta' subunit	4
214	KOG0277	Peroxisomal targeting signal type 2 receptor	1
215	KOG0278	Serine/threonine kinase receptor-associated protein	1
216	KOG0279	G protein beta subunit-like protein	3
217	KOG0280	Uncharacterized conserved protein	1
218	KOG0282	mRNA splicing factor	2
219	KOG0283	WD40 repeat-containing protein	5
220	KOG0284	Polyadenylation factor I complex, subunit PFS2	1
221	KOG0285	Pleiotropic regulator 1	2
222	KOG0286	G-protein beta subunit	1
223	KOG0288	WD40 repeat protein TipD	1
224	KOG0289	mRNA splicing factor	2
225	KOG0290	Conserved WD40 repeat-containing protein AN11	2
226	KOG0291	WD40-repeat-containing subunit of the 18S rRNA processing complex	1
227	KOG0292	Vesicle coat complex COPI, alpha subunit	2
228	KOG0293	WD40 repeat-containing protein	2
229	KOG0294	WD40 repeat-containing protein	1
230	KOG0296	Angio-associated migratory cell protein (contains WD40 repeats)	1
231	KOG0297	TNF receptor-associated factor	1
232	KOG0298	DEAD box-containing helicase-like transcription factor/DNA repair protein	1
233	KOG0299	U3 snoRNP-associated protein (contains WD40 repeats)	1
234	KOG0301	Phospholipase A2-activating protein (contains WD40 repeats)	1
235	KOG0302	Ribosome Assembly protein	1
236	KOG0304	mRNA deadenylase subunit	3
237	KOG0305	Anaphase promoting complex, Cdc20, Cdh1, and Ama1 subunits	4
238	KOG0306	WD40-repeat-containing subunit of the 18S rRNA processing complex	1
239	KOG0307	Vesicle coat complex COPII, subunit SEC31	1
240	KOG0308	Conserved WD40 repeat-containing protein	1
241	KOG0310	Conserved WD40 repeat-containing protein	1
242	KOG0311	Predicted E3 ubiquitin ligase	1
243	KOG0313	Microtubule binding protein YTM1 (contains WD40 repeats)	1
244	KOG0314	Predicted E3 ubiquitin ligase	2
245	KOG0315	G-protein beta subunit-like protein (contains WD40 repeats)	1
246	KOG0316	Conserved WD40 repeat-containing protein	1
247	KOG0317	Predicted E3 ubiquitin ligase, integral peroxisomal membrane protein	1
248	KOG0318	WD40 repeat stress protein/actin interacting protein	1
249	KOG0319	WD40-repeat-containing subunit of the 18S rRNA processing complex	1
250	KOG0320	Predicted E3 ubiquitin ligase	1
251	KOG0322	G-protein beta subunit-like protein GNB1L, contains WD repeats	1
252	KOG0323	TFIIF-interacting CTD phosphatases, including NLI-interacting factor	4
253	KOG0324	Uncharacterized conserved protein	7
254	KOG0325	Lipoyltransferase	3
255	KOG0326	ATP-dependent RNA helicase	1
256	KOG0327	Translation initiation factor 4F, helicase subunit (eIF-4A) and related helicases	4
257	KOG0328	Predicted ATP-dependent RNA helicase FAL1, involved in rRNA maturation, DEAD-box superfamily	2
258	KOG0329	ATP-dependent RNA helicase	3
259	KOG0330	ATP-dependent RNA helicase	1
260	KOG0331	ATP-dependent RNA helicase	12
261	KOG0332	ATP-dependent RNA helicase	1
262	KOG0333	U5 snRNP-like RNA helicase subunit	2
263	KOG0334	RNA helicase	2
264	KOG0335	ATP-dependent RNA helicase	4
265	KOG0337	ATP-dependent RNA helicase	2
266	KOG0338	ATP-dependent RNA helicase	1
267	KOG0339	ATP-dependent RNA helicase	3
268	KOG0340	ATP-dependent RNA helicase	1
269	KOG0341	DEAD-box protein abstrakt	1
270	KOG0342	ATP-dependent RNA helicase pitchoune	5
271	KOG0343	RNA Helicase	2
272	KOG0344	ATP-dependent RNA helicase	3
273	KOG0345	ATP-dependent RNA helicase	1
274	KOG0346	RNA helicase	1
275	KOG0347	RNA helicase	1
276	KOG0348	ATP-dependent RNA helicase	1
277	KOG0349	Putative DEAD-box RNA helicase DDX1	1
278	KOG0350	DEAD-box ATP-dependent RNA helicase	1
279	KOG0351	ATP-dependent DNA helicase	8
280	KOG0353	ATP-dependent DNA helicase	1
281	KOG0354	DEAD-box like helicase	1
282	KOG0355	DNA topoisomerase type II	4
283	KOG0356	Mitochondrial chaperonin, Cpn60/Hsp60p	7
284	KOG0357	Chaperonin complex component, TCP-1 epsilon subunit (CCT5)	2
285	KOG0358	Chaperonin complex component, TCP-1 delta subunit (CCT4)	1
286	KOG0359	Chaperonin complex component, TCP-1 zeta subunit (CCT6)	2
287	KOG0360	Chaperonin complex component, TCP-1 alpha subunit (CCT1)	1
288	KOG0361	Chaperonin complex component, TCP-1 eta subunit (CCT7)	2
289	KOG0362	Chaperonin complex component, TCP-1 theta subunit (CCT8)	1
290	KOG0363	Chaperonin complex component, TCP-1 beta subunit (CCT2)	1
291	KOG0364	Chaperonin complex component, TCP-1 gamma subunit (CCT3)	1
292	KOG0365	Beta subunit of farnesyltransferase	1
293	KOG0366	Protein geranylgeranyltransferase type II, beta subunit	2
294	KOG0367	Protein geranylgeranyltransferase Type I, beta subunit	1
295	KOG0368	Acetyl-CoA carboxylase	1
296	KOG0369	Pyruvate carboxylase	2
297	KOG0370	Multifunctional pyrimidine synthesis protein CAD (includes carbamoyl-phophate synthetase, aspartate transcarbamylase, and glutamine amidotransferase)	4
298	KOG0371	Serine/threonine protein phosphatase 2A, catalytic subunit	3
299	KOG0372	Serine/threonine specific protein phosphatase involved in glycogen accumulation, PP2A-related	1
300	KOG0373	Serine/threonine specific protein phosphatase involved in cell cycle control, PP2A-related	2
301	KOG0374	Serine/threonine specific protein phosphatase PP1, catalytic subunit	12
302	KOG0376	Serine-threonine phosphatase 2A, catalytic subunit	3
303	KOG0378	40S ribosomal protein S4	3
304	KOG0379	Kelch repeat-containing proteins	12
305	KOG0380	Sterol O-acyltransferase/Diacylglycerol O-acyltransferase	1
306	KOG0381	HMG box-containing protein	8
307	KOG0382	Carbonic anhydrase	1
308	KOG0383	Predicted helicase	3
309	KOG0384	Chromodomain-helicase DNA-binding protein	2
310	KOG0385	Chromatin remodeling complex WSTF-ISWI, small subunit	4
311	KOG0386	Chromatin remodeling complex SWI/SNF, component SWI2 and related ATPases (DNA/RNA helicase superfamily)	4
312	KOG0387	Transcription-coupled repair protein CSB/RAD26 (contains SNF2 family DNA-dependent ATPase domain)	3
313	KOG0388	SNF2 family DNA-dependent ATPase	1
314	KOG0389	SNF2 family DNA-dependent ATPase	1
315	KOG0390	DNA repair protein, SNF2 family	4
316	KOG0391	SNF2 family DNA-dependent ATPase	2
317	KOG0392	SNF2 family DNA-dependent ATPase domain-containing protein	1
318	KOG0393	Ras-related small GTPase, Rho type	5
319	KOG0394	Ras-related GTPase	3
320	KOG0396	Uncharacterized conserved protein	1
321	KOG0397	60S ribosomal protein L11	4
322	KOG0398	Mitochondrial/chloroplast ribosomal protein L5/L7	1
323	KOG0399	Glutamate synthase	3
324	KOG0400	40S ribosomal protein S13	2
325	KOG0401	Translation initiation factor 4F, ribosome/mRNA-bridging subunit (eIF-4G)	2
326	KOG0402	60S ribosomal protein L37	1
327	KOG0403	Neoplastic transformation suppressor Pdcd4/MA-3, contains MA3 domain	1
328	KOG0404	Thioredoxin reductase	2
329	KOG0405	Pyridine nucleotide-disulphide oxidoreductase	3
330	KOG0406	Glutathione S-transferase	11
331	KOG0407	40S ribosomal protein S14	3
332	KOG0408	Mitochondrial/chloroplast ribosomal protein S11	1
333	KOG0409	Predicted dehydrogenase	6
334	KOG0410	Predicted GTP binding protein	2
335	KOG0411	Uncharacterized membrane protein	1
336	KOG0412	Golgi transport complex COD1 protein	1
337	KOG0413	Uncharacterized conserved protein related to condensin complex subunit 1	1
338	KOG0414	Chromosome condensation complex Condensin, subunit D2	1
339	KOG0415	Predicted peptidyl prolyl cis-trans isomerase	1
340	KOG0416	Ubiquitin-protein ligase	2
341	KOG0417	Ubiquitin-protein ligase	6
342	KOG0418	Ubiquitin-protein ligase	1
343	KOG0419	Ubiquitin-protein ligase	2
344	KOG0420	Ubiquitin-protein ligase	2
345	KOG0421	Ubiquitin-protein ligase	1
346	KOG0422	Ubiquitin-protein ligase	1
347	KOG0423	Ubiquitin-protein ligase	1
348	KOG0424	Ubiquitin-protein ligase	1
349	KOG0425	Ubiquitin-protein ligase	1
350	KOG0427	Ubiquitin conjugating enzyme	1
351	KOG0428	Non-canonical ubiquitin conjugating enzyme 1	1
352	KOG0430	Xanthine dehydrogenase	3
353	KOG0431	Auxilin-like protein and related proteins containing DnaJ domain	6
354	KOG0432	Valyl-tRNA synthetase	2
355	KOG0433	Isoleucyl-tRNA synthetase	1
356	KOG0434	Isoleucyl-tRNA synthetase	1
357	KOG0435	Leucyl-tRNA synthetase	1
358	KOG0436	Methionyl-tRNA synthetase	1
359	KOG0437	Leucyl-tRNA synthetase	1
360	KOG0438	Mitochondrial/chloroplast ribosomal protein L2	3
361	KOG0439	VAMP-associated protein involved in inositol metabolism	6
362	KOG0440	Cell cycle-associated protein Mob1-1	1
363	KOG0441	Cu2+/Zn2+ superoxide dismutase SOD1	3
364	KOG0442	Structure-specific endonuclease ERCC1-XPF, catalytic component XPF/ERCC4	1
365	KOG0443	Actin regulatory proteins (gelsolin/villin family)	4
366	KOG0446	Vacuolar sorting protein VPS1, dynamin, and related proteins	9
367	KOG0448	Mitofusin 1 GTPase, involved in mitochondrila biogenesis	1
368	KOG0449	Succinate dehydrogenase, cytochrome b subunit	1
369	KOG0450	2-oxoglutarate dehydrogenase, E1 subunit	2
370	KOG0452	RNA-binding translational regulator IRP (aconitase superfamily)	3
371	KOG0454	3-isopropylmalate dehydratase (aconitase superfamily)	2
372	KOG0455	Homoserine dehydrogenase	1
373	KOG0456	Aspartate kinase	1
374	KOG0457	Histone acetyltransferase complex SAGA/ADA, subunit ADA2	2
375	KOG0458	Elongation factor 1 alpha	1
376	KOG0459	Polypeptide release factor 3	1
377	KOG0460	Mitochondrial translation elongation factor Tu	3
378	KOG0462	Elongation factor-type GTP-binding protein	4
379	KOG0465	Mitochondrial elongation factor	3
380	KOG0466	Translation initiation factor 2, gamma subunit (eIF-2gamma; GTPase)	1
381	KOG0467	Translation elongation factor 2/ribosome biogenesis protein RIA1 and related proteins	1
382	KOG0468	U5 snRNP-specific protein	1
383	KOG0469	Elongation factor 2	3
384	KOG0470	1,4-alpha-glucan branching enzyme/starch branching enzyme II	6
385	KOG0471	Alpha-amylase	4
386	KOG0472	Leucine-rich repeat protein	1
387	KOG0474	Cl- channel CLC-7 and related proteins (CLC superfamily)	5
388	KOG0475	Cl- channel CLC-3 and related proteins (CLC superfamily)	2
389	KOG0477	DNA replication licensing factor, MCM2 component	2
390	KOG0478	DNA replication licensing factor, MCM4 component	1
391	KOG0479	DNA replication licensing factor, MCM3 component	1
392	KOG0480	DNA replication licensing factor, MCM6 component	2
393	KOG0481	DNA replication licensing factor, MCM5 component	1
394	KOG0482	DNA replication licensing factor, MCM7 component	1
395	KOG0483	Transcription factor HEX, contains HOX and HALZ domains	14
396	KOG0490	Transcription factor, contains HOX domain	1
397	KOG0495	HAT repeat protein	1
398	KOG0496	Beta-galactosidase	10
399	KOG0497	Oxidosqualene-lanosterol cyclase and related proteins	5
400	KOG0498	K+-channel ERG and related proteins, contain PAS/PAC sensor domain	19
401	KOG0504	FOG: Ankyrin repeat	27
402	KOG0509	Ankyrin repeat and DHHC-type Zn-finger domain containing proteins	3
403	KOG0511	Ankyrin repeat protein	1
404	KOG0513	Ca2+-independent phospholipase A2	5
405	KOG0519	Sensory transduction histidine kinase	10
406	KOG0520	Uncharacterized conserved protein, contains IPT/TIG domain	6
407	KOG0521	Putative GTPase activating proteins (GAPs)	4
408	KOG0522	Ankyrin repeat protein	4
409	KOG0523	Transketolase	6
410	KOG0524	Pyruvate dehydrogenase E1, beta subunit	2
411	KOG0525	Branched chain alpha-keto acid dehydrogenase E1, beta subunit	2
412	KOG0526	Nucleosome-binding factor SPN, POB3 subunit	2
413	KOG0529	Protein geranylgeranyltransferase type II, alpha subunit	2
414	KOG0530	Protein farnesyltransferase, alpha subunit/protein geranylgeranyltransferase type I, alpha subunit	1
415	KOG0531	Protein phosphatase 1, regulatory subunit, and related proteins	7
416	KOG0533	RRM motif-containing protein	6
417	KOG0534	NADH-cytochrome b-5 reductase	2
418	KOG0535	Sulfite oxidase, molybdopterin-binding component	3
419	KOG0536	Flavohemoprotein b5+b5R	1
420	KOG0537	Cytochrome b5	5
421	KOG0538	Glycolate oxidase	1
422	KOG0539	Sphingolipid fatty acid hydroxylase	1
423	KOG0540	3-Methylcrotonyl-CoA carboxylase, non-biotin containing subunit/Acetyl-CoA carboxylase carboxyl transferase, subunit beta	2
424	KOG0541	Alkyl hydroperoxide reductase/peroxiredoxin	3
425	KOG0542	Predicted exonuclease	3
426	KOG0543	FKBP-type peptidyl-prolyl cis-trans isomerase	5
427	KOG0544	FKBP-type peptidyl-prolyl cis-trans isomerase	2
428	KOG0546	HSP90 co-chaperone CPR7/Cyclophilin	1
429	KOG0548	Molecular co-chaperone STI1	3
430	KOG0549	FKBP-type peptidyl-prolyl cis-trans isomerase	4
431	KOG0550	Molecular chaperone (DnaJ superfamily)	2
432	KOG0551	Hsp90 co-chaperone CNS1 (contains TPR repeats)	1
433	KOG0552	FKBP-type peptidyl-prolyl cis-trans isomerase	8
434	KOG0553	TPR repeat-containing protein	2
435	KOG0554	Asparaginyl-tRNA synthetase (mitochondrial)	3
436	KOG0556	Aspartyl-tRNA synthetase	1
437	KOG0557	Dihydrolipoamide acetyltransferase	4
438	KOG0558	Dihydrolipoamide transacylase (alpha-keto acid dehydrogenase E2 subunit)	1
439	KOG0559	Dihydrolipoamide succinyltransferase (2-oxoglutarate dehydrogenase, E2 subunit)	1
440	KOG0560	Sulfite reductase (ferredoxin)	2
441	KOG0563	Glucose-6-phosphate 1-dehydrogenase	6
442	KOG0564	5,10-methylenetetrahydrofolate reductase	1
443	KOG0565	Inositol polyphosphate 5-phosphatase and related proteins	11
444	KOG0567	HEAT repeat-containing protein	1
445	KOG0568	Molecular chaperone (DnaJ superfamily)	1
446	KOG0570	Transcriptional coactivator	1
447	KOG0571	Asparagine synthase (glutamine-hydrolyzing)	2
448	KOG0572	Glutamine phosphoribosylpyrophosphate amidotransferase	2
449	KOG0573	Asparagine synthase	1
450	KOG0576	Mitogen-activated protein kinase kinase kinase kinase (MAP4K), germinal center kinase family	1
451	KOG0580	Serine/threonine protein kinase	2
452	KOG0581	Mitogen-activated protein kinase kinase (MAP2K)	6
453	KOG0582	Ste20-like serine/threonine protein kinase	6
454	KOG0583	Serine/threonine protein kinase	24
455	KOG0584	Serine/threonine protein kinase	8
456	KOG0585	Ca2+/calmodulin-dependent protein kinase kinase beta and related serine/threonine protein kinases	1
457	KOG0589	Serine/threonine protein kinase	7
458	KOG0592	3-phosphoinositide-dependent protein kinase (PDK1)	1
459	KOG0594	Protein kinase PCTAIRE and related kinases	7
460	KOG0595	Serine/threonine-protein kinase involved in autophagy	3
461	KOG0596	Dual specificity; serine/threonine and tyrosine kinase	1
462	KOG0597	Serine-threonine protein kinase FUSED	2
463	KOG0598	Ribosomal protein S6 kinase and related proteins	1
464	KOG0600	Cdc2-related protein kinase	8
465	KOG0602	Neutral trehalase	2
466	KOG0605	NDR and related serine/threonine kinases	6
467	KOG0606	Microtubule-associated serine/threonine kinase and related proteins	3
468	KOG0610	Putative serine/threonine protein kinase	10
469	KOG0616	cAMP-dependent protein kinase catalytic subunit (PKA)	1
470	KOG0619	FOG: Leucine rich repeat	56
471	KOG0620	Glucose-repressible alcohol dehydrogenase transcriptional effector CCR4 and related proteins	3
472	KOG0621	Phospholipid scramblase	1
473	KOG0622	Ornithine decarboxylase	2
474	KOG0623	Glutamine amidotransferase/cyclase	1
475	KOG0625	Phosphoglucomutase	2
476	KOG0626	Beta-glucosidase, lactase phlorizinhydrolase, and related proteins	18
477	KOG0627	Heat shock transcription factor	15
478	KOG0628	Aromatic-L-amino-acid/L-histidine decarboxylase	2
479	KOG0629	Glutamate decarboxylase and related proteins	1
480	KOG0631	Galactokinase	3
481	KOG0633	Histidinol phosphate aminotransferase	1
482	KOG0635	Adenosine 5'-phosphosulfate kinase	2
483	KOG0636	ATP sulfurylase (sulfate adenylyltransferase)	2
484	KOG0637	Sucrose transporter and related proteins	3
485	KOG0638	4-hydroxyphenylpyruvate dioxygenase	1
486	KOG0640	mRNA cleavage stimulating factor complex; subunit 1	1
487	KOG0643	Translation initiation factor 3, subunit i (eIF-3i)/TGF-beta receptor-interacting protein (TRIP-1)	2
488	KOG0644	Uncharacterized conserved protein, contains WD40 repeat and BROMO domains	2
489	KOG0645	WD40 repeat protein	1
490	KOG0646	WD40 repeat protein	1
491	KOG0647	mRNA export protein (contains WD40 repeats)	1
492	KOG0648	Predicted NUDIX hydrolase FGF-2 and related proteins	4
493	KOG0649	WD40 repeat protein	1
494	KOG0650	WD40 repeat nucleolar protein Bop1, involved in ribosome biogenesis	1
495	KOG0651	26S proteasome regulatory complex, ATPase RPT4	4
496	KOG0652	26S proteasome regulatory complex, ATPase RPT5	1
497	KOG0653	Cyclin B and related kinase-activating proteins	7
498	KOG0654	G2/Mitotic-specific cyclin A	6
499	KOG0656	G1/S-specific cyclin D	8
500	KOG0657	Glyceraldehyde 3-phosphate dehydrogenase	8
501	KOG0658	Glycogen synthase kinase-3	7
502	KOG0659	Cdk activating kinase (CAK)/RNA polymerase II transcription initiation/nucleotide excision repair factor TFIIH/TFIIK, kinase subunit CDK7	2
503	KOG0660	Mitogen-activated protein kinase	12
504	KOG0661	MAPK related serine/threonine protein kinase	3
505	KOG0663	Protein kinase PITSLRE and related kinases	1
506	KOG0666	Cyclin C-dependent kinase CDK8	1
507	KOG0667	Dual-specificity tyrosine-phosphorylation regulated kinase	5
508	KOG0668	Casein kinase II, alpha subunit	3
509	KOG0670	U4/U6-associated splicing factor PRP4	2
510	KOG0671	LAMMER dual specificity kinases	3
511	KOG0672	Halotolerance protein HAL3 (contains flavoprotein domain)	1
512	KOG0673	Thymidylate synthase	1
513	KOG0674	Calreticulin	4
514	KOG0675	Calnexin	1
515	KOG0676	Actin and related proteins	11
516	KOG0677	Actin-related protein Arp2/3 complex, subunit Arp2	1
517	KOG0678	Actin-related protein Arp2/3 complex, subunit Arp3	1
518	KOG0679	Actin-related protein - Arp4p/Act3p	1
519	KOG0681	Actin-related protein - Arp5p	1
520	KOG0682	Ammonia permease	3
521	KOG0683	Glutamine synthetase	5
522	KOG0684	Cytochrome P450	1
523	KOG0685	Flavin-containing amine oxidase	1
524	KOG0686	COP9 signalosome, subunit CSN1	1
525	KOG0687	26S proteasome regulatory complex, subunit RPN7/PSMD6	2
526	KOG0688	Peptide chain release factor 1 (eRF1)	3
527	KOG0691	Molecular chaperone (DnaJ superfamily)	6
528	KOG0692	Pentafunctional AROM protein	4
529	KOG0693	Myo-inositol-1-phosphate synthase	1
530	KOG0698	Serine/threonine protein phosphatase	38
531	KOG0700	Protein phosphatase 2C/pyruvate dehydrogenase (lipoamide) phosphatase	11
532	KOG0701	dsRNA-specific nuclease Dicer and related ribonucleases	5
533	KOG0702	Predicted GTPase-activating protein	3
534	KOG0703	Predicted GTPase-activating protein	3
535	KOG0704	ADP-ribosylation factor GTPase activator	1
536	KOG0706	Predicted GTPase-activating protein	1
537	KOG0707	Guanylate kinase	2
538	KOG0710	Molecular chaperone (small heat-shock protein Hsp26/Hsp42)	12
539	KOG0711	Polyprenyl synthetase	1
540	KOG0712	Molecular chaperone (DnaJ superfamily)	6
541	KOG0713	Molecular chaperone (DnaJ superfamily)	4
542	KOG0714	Molecular chaperone (DnaJ superfamily)	19
543	KOG0715	Molecular chaperone (DnaJ superfamily)	11
544	KOG0716	Molecular chaperone (DnaJ superfamily)	1
545	KOG0717	Molecular chaperone (DnaJ superfamily)	1
546	KOG0718	Molecular chaperone (DnaJ superfamily)	1
547	KOG0719	Molecular chaperone (DnaJ superfamily)	2
548	KOG0720	Molecular chaperone (DnaJ superfamily)	2
549	KOG0721	Molecular chaperone (DnaJ superfamily)	1
550	KOG0722	Molecular chaperone (DnaJ superfamily)	1
551	KOG0723	Molecular chaperone (DnaJ superfamily)	1
552	KOG0724	Zuotin and related molecular chaperones (DnaJ superfamily), contains DNA-binding domains	18
553	KOG0725	Reductases with broad range of substrate specificities	30
554	KOG0726	26S proteasome regulatory complex, ATPase RPT2	2
555	KOG0727	26S proteasome regulatory complex, ATPase RPT3	2
556	KOG0728	26S proteasome regulatory complex, ATPase RPT6	1
557	KOG0729	26S proteasome regulatory complex, ATPase RPT1	1
558	KOG0730	AAA+-type ATPase	7
559	KOG0731	AAA+-type ATPase containing the peptidase M41 domain	13
560	KOG0732	AAA+-type ATPase containing the bromodomain	2
561	KOG0733	Nuclear AAA ATPase (VCP subfamily)	2
562	KOG0734	AAA+-type ATPase containing the peptidase M41 domain	2
563	KOG0735	AAA+-type ATPase	1
564	KOG0736	Peroxisome assembly factor 2 containing the AAA+-type ATPase domain	1
565	KOG0737	AAA+-type ATPase	5
566	KOG0738	AAA+-type ATPase	2
567	KOG0739	AAA+-type ATPase	1
568	KOG0740	AAA+-type ATPase	3
569	KOG0741	AAA+-type ATPase	1
570	KOG0742	AAA+-type ATPase	2
571	KOG0743	AAA+-type ATPase	9
572	KOG0744	AAA+-type ATPase	1
573	KOG0745	Putative ATP-dependent Clp-type protease (AAA+ ATPase superfamily)	2
574	KOG0746	60S ribosomal protein L3 and related proteins	4
575	KOG0747	Putative NAD+-dependent epimerases	3
576	KOG0748	Predicted membrane proteins, contain hemolysin III domain	3
577	KOG0749	Mitochondrial ADP/ATP carrier proteins	6
578	KOG0751	Mitochondrial aspartate/glutamate carrier protein Aralar/Citrin (contains EF-hand Ca2+-binding domains)	1
579	KOG0752	Mitochondrial solute carrier protein	11
580	KOG0753	Mitochondrial fatty acid anion carrier protein/Uncoupling protein	4
581	KOG0756	Mitochondrial tricarboxylate/dicarboxylate carrier proteins	1
582	KOG0757	Mitochondrial carrier protein - Rim2p/Mrs12p	1
583	KOG0758	Mitochondrial carnitine-acylcarnitine carrier protein	2
584	KOG0759	Mitochondrial oxoglutarate/malate carrier proteins	3
585	KOG0760	Mitochondrial carrier protein MRS3/4	2
586	KOG0761	Mitochondrial carrier protein CGI-69	1
587	KOG0762	Mitochondrial carrier protein	1
588	KOG0764	Mitochondrial FAD carrier protein	2
589	KOG0765	Predicted mitochondrial carrier protein	2
590	KOG0767	Mitochondrial phosphate carrier protein	4
591	KOG0768	Mitochondrial carrier protein PET8	5
592	KOG0769	Predicted mitochondrial carrier protein	3
593	KOG0770	Predicted mitochondrial carrier protein	1
594	KOG0771	Prolactin regulatory element-binding protein/Protein transport protein SEC12p	2
595	KOG0772	Uncharacterized conserved protein, contains WD40 repeat	1
596	KOG0773	Transcription factor MEIS1 and related HOX domain proteins	13
597	KOG0776	Geranylgeranyl pyrophosphate synthase/Polyprenyl synthetase	4
598	KOG0778	Protease, Ulp1 family	3
599	KOG0779	Protease, Ulp1 family	3
600	KOG0780	Signal recognition particle, subunit Srp54	4
601	KOG0781	Signal recognition particle receptor, alpha subunit	1
602	KOG0784	Isocitrate dehydrogenase, gamma subunit	2
603	KOG0785	Isocitrate dehydrogenase, alpha subunit	1
604	KOG0786	3-isopropylmalate dehydrogenase	1
605	KOG0787	Dehydrogenase kinase	1
606	KOG0788	S-adenosylmethionine decarboxylase	2
607	KOG0789	Protein tyrosine phosphatase	2
608	KOG0794	CDK8 kinase-activating protein cyclin C	2
609	KOG0795	Chorismate mutase	2
610	KOG0796	Spliceosome subunit	3
611	KOG0797	Actin-related protein	1
612	KOG0799	Branching enzyme	9
613	KOG0800	FOG: Predicted E3 ubiquitin ligase	85
614	KOG0802	E3 ubiquitin ligase	3
615	KOG0803	Predicted E3 ubiquitin ligase	1
616	KOG0804	Cytoplasmic Zn-finger protein BRAP2 (BRCA1 associated protein)	2
617	KOG0805	Carbon-nitrogen hydrolase	1
618	KOG0806	Carbon-nitrogen hydrolase	2
619	KOG0807	Carbon-nitrogen hydrolase	1
620	KOG0808	Carbon-nitrogen hydrolase	1
621	KOG0809	SNARE protein TLG2/Syntaxin 16	2
622	KOG0810	SNARE protein Syntaxin 1 and related proteins	4
623	KOG0811	SNARE protein PEP12/VAM3/Syntaxin 7/Syntaxin 17	2
624	KOG0812	SNARE protein SED5/Syntaxin 5	2
625	KOG0813	Glyoxylase	3
626	KOG0814	Glyoxylase	1
627	KOG0815	60S acidic ribosomal protein P0	3
628	KOG0816	Protein involved in mRNA turnover	2
629	KOG0817	Acyl-CoA-binding protein	3
630	KOG0819	Annexin	8
631	KOG0820	Ribosomal RNA adenine dimethylase	4
632	KOG0822	Protein kinase inhibitor	1
633	KOG0823	Predicted E3 ubiquitin ligase	3
634	KOG0824	Predicted E3 ubiquitin ligase	1
635	KOG0825	PHD Zn-finger protein	2
636	KOG0826	Predicted E3 ubiquitin ligase involved in peroxisome organization	1
637	KOG0828	Predicted E3 ubiquitin ligase	1
638	KOG0829	60S ribosomal protein L18A	3
639	KOG0830	40S ribosomal protein SA (P40)/Laminin receptor 1	3
640	KOG0831	Acyl-CoA:diacylglycerol acyltransferase (DGAT)	1
641	KOG0832	Mitochondrial/chloroplast ribosomal protein S2	1
642	KOG0834	CDK9 kinase-activating protein cyclin T	2
643	KOG0835	Cyclin L	1
644	KOG0836	F-actin capping protein, alpha subunit	1
645	KOG0838	RNA Methylase, SpoU family	3
646	KOG0839	RNA Methylase, SpoU family	1
647	KOG0840	ATP-dependent Clp protease, proteolytic subunit	10
648	KOG0841	Multifunctional chaperone (14-3-3 family)	6
649	KOG0845	Nuclear pore complex, Nup98 component (sc Nup145/Nup100/Nup116)	4
650	KOG0846	Mitochondrial/chloroplast ribosomal protein L15/L10	2
651	KOG0851	Single-stranded DNA-binding replication protein A (RPA), large (70 kD) subunit and related ssDNA-binding proteins	5
652	KOG0852	Alkyl hydroperoxide reductase, thiol specific antioxidant and related enzymes	5
653	KOG0853	Glycosyltransferase	10
654	KOG0855	Alkyl hydroperoxide reductase, thiol specific antioxidant and related enzymes	1
655	KOG0856	Predicted pilin-like transcription factor	2
656	KOG0857	60s ribosomal protein L10	3
657	KOG0858	Predicted membrane protein	3
658	KOG0859	Synaptobrevin/VAMP-like protein	5
659	KOG0861	SNARE protein YKT6, synaptobrevin/VAMP syperfamily	1
660	KOG0862	Synaptobrevin/VAMP-like protein SEC22	1
661	KOG0863	20S proteasome, regulatory subunit alpha type PSMA1/PRE5	2
662	KOG0864	Ran-binding protein RANBP1 and related RanBD domain proteins	2
663	KOG0865	Cyclophilin type peptidyl-prolyl cis-trans isomerase	12
664	KOG0867	Glutathione S-transferase	9
665	KOG0868	Glutathione S-transferase	2
666	KOG0869	CCAAT-binding factor, subunit A (HAP3)	4
667	KOG0870	DNA polymerase epsilon, subunit D	1
668	KOG0871	Class 2 transcription repressor NC2, beta subunit (Dr1)	1
669	KOG0872	Sterol C5 desaturase	1
670	KOG0873	C-4 sterol methyl oxidase	2
671	KOG0874	Sphingolipid hydroxylase	1
672	KOG0875	60S ribosomal protein L5	2
673	KOG0876	Manganese superoxide dismutase	3
674	KOG0877	40S ribosomal protein S2/30S ribosomal protein S5	5
675	KOG0878	60S ribosomal protein L32	3
676	KOG0879	U-snRNP-associated cyclophilin type peptidyl-prolyl cis-trans isomerase	1
677	KOG0880	Peptidyl-prolyl cis-trans isomerase	3
678	KOG0881	Cyclophilin type peptidyl-prolyl cis-trans isomerase	1
679	KOG0882	Cyclophilin-related peptidyl-prolyl cis-trans isomerase	2
680	KOG0883	Cyclophilin type, U box-containing peptidyl-prolyl cis-trans isomerase	1
681	KOG0884	Similar to cyclophilin-type peptidyl-prolyl cis-trans isomerase	2
682	KOG0885	Peptidyl-prolyl cis-trans isomerase	1
683	KOG0886	40S ribosomal protein S2	3
684	KOG0887	60S ribosomal protein L35A/L37	3
685	KOG0888	Nucleoside diphosphate kinase	4
686	KOG0889	Histone acetyltransferase SAGA, TRRAP/TRA1 component, PI-3 kinase superfamily	1
687	KOG0890	Protein kinase of the PI-3 kinase family involved in mitotic growth, DNA repair and meiotic recombination	1
688	KOG0891	DNA-dependent protein kinase	2
689	KOG0892	Protein kinase ATM/Tel1, involved in telomere length regulation and DNA repair	1
690	KOG0893	60S ribosomal protein L31	4
691	KOG0894	Ubiquitin-protein ligase	1
692	KOG0895	Ubiquitin-conjugating enzyme	3
693	KOG0896	Ubiquitin-conjugating enzyme E2	2
694	KOG0898	40S ribosomal protein S15	4
695	KOG0899	Mitochondrial/chloroplast ribosomal protein S19	1
696	KOG0900	40S ribosomal protein S20	3
697	KOG0901	60S ribosomal protein L14/L17/L23	5
698	KOG0902	Phosphatidylinositol 4-kinase	2
699	KOG0903	Phosphatidylinositol 4-kinase, involved in intracellular trafficking and secretion	2
700	KOG0906	Phosphatidylinositol 3-kinase VPS34, involved in signal transduction	1
701	KOG0907	Thioredoxin	17
702	KOG0908	Thioredoxin-like protein	1
703	KOG0909	Peptide:N-glycanase	1
704	KOG0910	Thioredoxin-like protein	6
705	KOG0911	Glutaredoxin-related protein	4
706	KOG0914	Thioredoxin-like protein	1
707	KOG0915	Uncharacterized conserved protein	1
708	KOG0916	1,3-beta-glucan synthase/callose synthase catalytic subunit	8
709	KOG0917	Uncharacterized conserved protein	1
710	KOG0918	Selenium-binding protein	2
711	KOG0919	C-5 cytosine-specific DNA methylase	1
712	KOG0920	ATP-dependent RNA helicase A	5
713	KOG0922	DEAH-box RNA helicase	7
714	KOG0923	mRNA splicing factor ATP-dependent RNA helicase	2
715	KOG0924	mRNA splicing factor ATP-dependent RNA helicase	1
716	KOG0925	mRNA splicing factor ATP-dependent RNA helicase	2
717	KOG0926	DEAH-box RNA helicase	1
718	KOG0927	Predicted transporter (ABC superfamily)	2
719	KOG0928	Pattern-formation protein/guanine nucleotide exchange factor	1
720	KOG0929	Guanine nucleotide exchange factor	4
721	KOG0933	Structural maintenance of chromosome protein 2 (chromosome condensation complex Condensin, subunit E)	2
722	KOG0934	Clathrin adaptor complex, small subunit	2
723	KOG0935	Clathrin adaptor complex, small subunit	1
724	KOG0936	Clathrin adaptor complex, small subunit	1
725	KOG0937	Adaptor complexes medium subunit family	3
726	KOG0938	Adaptor complexes medium subunit family	1
727	KOG0939	E3 ubiquitin-protein ligase/Putative upstream regulatory element binding protein	2
728	KOG0940	Ubiquitin protein ligase RSP5/NEDD4	1
729	KOG0942	E3 ubiquitin protein ligase	1
730	KOG0944	Ubiquitin-specific protease UBP14	1
731	KOG0945	Alpha-aminoadipic semialdehyde dehydrogenase-phosphopantetheinyl transferase	2
732	KOG0946	ER-Golgi vesicle-tethering protein p115	1
733	KOG0947	Cytoplasmic exosomal RNA helicase SKI2, DEAD-box superfamily	2
734	KOG0948	Nuclear exosomal RNA helicase MTR4, DEAD-box superfamily	2
735	KOG0950	DNA polymerase theta/eta, DEAD-box superfamily	2
736	KOG0951	RNA helicase BRR2, DEAD-box superfamily	2
737	KOG0952	DNA/RNA helicase MER3/SLH1, DEAD-box superfamily	1
738	KOG0953	Mitochondrial RNA helicase SUV3, DEAD-box superfamily	3
739	KOG0954	PHD finger protein	2
740	KOG0955	PHD finger protein BR140/LIN-49	3
741	KOG0959	N-arginine dibasic convertase NRD1 and related Zn2+-dependent endopeptidases, insulinase superfamily	6
742	KOG0960	Mitochondrial processing peptidase, beta subunit, and related enzymes (insulinase superfamily)	2
743	KOG0962	DNA repair protein RAD50, ABC-type ATPase/SMC superfamily	1
744	KOG0963	Transcription factor/CCAAT displacement protein CDP1	1
745	KOG0964	Structural maintenance of chromosome protein 3 (sister chromatid cohesion complex Cohesin, subunit SMC3)	1
746	KOG0965	Predicted RNA-binding protein, contains SWAP and G-patch domains	1
747	KOG0966	ATP-dependent DNA ligase IV	1
748	KOG0967	ATP-dependent DNA ligase I	2
749	KOG0968	DNA polymerase zeta, catalytic subunit	1
750	KOG0969	DNA polymerase delta, catalytic subunit	1
751	KOG0970	DNA polymerase alpha, catalytic subunit	1
752	KOG0973	Histone transcription regulator HIRA, WD repeat superfamily	1
753	KOG0974	WD-repeat protein WDR6, WD repeat superfamily	1
754	KOG0975	Branched chain aminotransferase BCAT1, pyridoxal phosphate enzymes type IV superfamily	4
755	KOG0977	Nuclear envelope protein lamin, intermediate filament superfamily	1
756	KOG0978	E3 ubiquitin ligase involved in syntaxin degradation	2
757	KOG0979	Structural maintenance of chromosome protein SMC5/Spr18, SMC superfamily	1
758	KOG0981	DNA topoisomerase I	2
759	KOG0985	Vesicle coat protein clathrin, heavy chain	2
760	KOG0987	DNA helicase PIF1/RRM3	1
761	KOG0988	RNA-directed RNA polymerase QDE-1 required for posttranscriptional gene silencing and RNA interference	5
762	KOG0989	Replication factor C, subunit RFC4	4
763	KOG0990	Replication factor C, subunit RFC5	1
764	KOG0991	Replication factor C, subunit RFC2	1
765	KOG0995	Centromere-associated protein HEC1	1
766	KOG0996	Structural maintenance of chromosome protein 4 (chromosome condensation complex Condensin, subunit C)	1
767	KOG0997	Uncharacterized conserved protein Sand	2
768	KOG0998	Synaptic vesicle protein EHS-1 and related EH domain proteins	2
769	KOG1000	Chromatin remodeling protein HARP/SMARCAL1, DEAD-box superfamily	2
770	KOG1001	Helicase-like transcription factor HLTF/DNA helicase RAD5, DEAD-box superfamily	5
771	KOG1002	Nucleotide excision repair protein RAD16	1
772	KOG1003	Actin filament-coating protein tropomyosin	1
773	KOG1004	Exosomal 3'-5' exoribonuclease complex subunit Rrp40	2
774	KOG1005	Telomerase catalytic subunit/reverse transcriptase TERT	1
775	KOG1007	WD repeat protein TSSC1, WD repeat superfamily	1
776	KOG1009	Chromatin assembly complex 1 subunit B/CAC2 (contains WD40 repeats)	1
777	KOG1010	Rb (Retinoblastoma tumor suppressor)-related protein	1
778	KOG1012	Ca2+-dependent lipid-binding protein CLB1/vesicle protein vp115/Granuphilin A, contains C2 domain	8
779	KOG1014	17 beta-hydroxysteroid dehydrogenase type 3, HSD17B3	1
780	KOG1015	Transcription regulator XNP/ATRX, DEAD-box superfamily	1
781	KOG1018	Cytosine deaminase FCY1 and related enzymes	5
782	KOG1019	Retinoblastoma pathway protein LIN-9/chromatin-associated protein Aly	4
783	KOG1020	Sister chromatid cohesion protein SCC2/Nipped-B	1
784	KOG1021	Acetylglucosaminyltransferase EXT1/exostosin 1	23
785	KOG1022	Acetylglucosaminyltransferase EXT2/exostosin 2	2
786	KOG1027	Serine/threonine protein kinase and endoribonuclease ERN1/IRE1, sensor of the unfolded protein response pathway	2
787	KOG1029	Endocytic adaptor protein intersectin	1
788	KOG1030	Predicted Ca2+-dependent phospholipid-binding protein	7
789	KOG1032	Uncharacterized conserved protein, contains GRAM domain	3
790	KOG1033	eIF-2alpha kinase PEK/EIF2AK3	2
791	KOG1034	Transcriptional repressor EED/ESC/FIE, required for transcriptional silencing, WD repeat superfamily	1
792	KOG1035	eIF-2alpha kinase GCN2	1
793	KOG1036	Mitotic spindle checkpoint protein BUB3, WD repeat superfamily	2
794	KOG1037	NAD+ ADP-ribosyltransferase Parp, required for poly-ADP ribosylation of nuclear proteins	2
795	KOG1038	Mitochondrial/chloroplast DNA-directed RNA polymerase RPO41, provides primers for DNA replication-initiation	3
796	KOG1039	Predicted E3 ubiquitin ligase	5
797	KOG1040	Polyadenylation factor I complex, subunit, Yth1 (CPSF subunit)	3
798	KOG1041	Translation initiation factor 2C (eIF-2C) and related proteins	11
799	KOG1043	Ca2+-binding transmembrane protein LETM1/MRS7	4
800	KOG1045	Uncharacterized conserved protein HEN1/CORYMBOSA2	1
801	KOG1046	Puromycin-sensitive aminopeptidase and related aminopeptidases	5
802	KOG1047	Bifunctional leukotriene A4 hydrolase/aminopeptidase LTA4H	1
803	KOG1049	Polyadenylation factor I complex, subunit FIP1	1
804	KOG1050	Trehalose-6-phosphate synthase component TPS1 and related subunits	13
805	KOG1051	Chaperone HSP104 and related ATP-dependent Clp proteases	14
806	KOG1052	Glutamate-gated kainate-type ion channel receptor subunit GluR5 and related subunits	12
807	KOG1057	Arp2/3 complex-interacting protein VIP1/Asp1, involved in regulation of actin cytoskeleton	2
808	KOG1058	Vesicle coat complex COPI, beta subunit	1
809	KOG1059	Vesicle coat complex AP-3, delta subunit	1
810	KOG1060	Vesicle coat complex AP-3, beta subunit	1
811	KOG1061	Vesicle coat complex AP-1/AP-2/AP-4, beta subunit	2
812	KOG1062	Vesicle coat complex AP-1, gamma subunit	3
813	KOG1063	RNA polymerase II elongator complex, subunit ELP2, WD repeat superfamily	1
814	KOG1064	RAVE (regulator of V-ATPase assembly) complex subunit RAV1/DMX protein, WD repeat superfamily	1
815	KOG1065	Maltase glucoamylase and related hydrolases, glycosyl hydrolase family 31	3
816	KOG1066	Glucosidase II catalytic (alpha) subunit and related enzymes, glycosyl hydrolase family 31	3
817	KOG1067	Predicted RNA-binding polyribonucleotide nucleotidyltransferase	2
818	KOG1068	Exosomal 3'-5' exoribonuclease complex, subunit Rrp41 and related exoribonucleases	1
819	KOG1069	Exosomal 3'-5' exoribonuclease complex, subunit Rrp46	1
820	KOG1070	rRNA processing protein Rrp5	1
821	KOG1071	Mitochondrial translation elongation factor EF-Tsmt, catalyzes nucleotide exchange on EF-Tumt	2
822	KOG1072	FOG: Kelch repeat	17
823	KOG1073	Uncharacterized mRNA-associated protein RAP55	3
824	KOG1075	FOG: Reverse transcriptase	13
825	KOG1076	Translation initiation factor 3, subunit c (eIF-3c)	1
826	KOG1077	Vesicle coat complex AP-2, alpha subunit	1
827	KOG1078	Vesicle coat complex COPI, gamma subunit	1
828	KOG1079	Transcriptional repressor EZH1	2
829	KOG1080	Histone H3 (Lys4) methyltransferase complex, subunit SET1 and related methyltransferases	5
830	KOG1081	Transcription factor NSD1 and related SET domain proteins	1
831	KOG1082	Histone H3 (Lys9) methyltransferase SUV39H1/Clr4, required for transcriptional silencing	7
832	KOG1083	Putative transcription factor ASH1/LIN-59	1
833	KOG1087	Cytosolic sorting protein GGA2/TOM1	7
834	KOG1088	Uncharacterized conserved protein	1
835	KOG1091	Ypt/Rab-specific GTPase-activating protein GYP6	1
836	KOG1092	Ypt/Rab-specific GTPase-activating protein GYP1	1
837	KOG1096	Adenosine monophosphate deaminase	1
838	KOG1097	Adenine deaminase/adenosine deaminase	2
839	KOG1098	Putative SAM-dependent rRNA methyltransferase SPB1	3
840	KOG1100	Predicted E3 ubiquitin ligase	8
841	KOG1102	Rab6 GTPase activator GAPCenA and related TBC domain proteins	1
842	KOG1104	Nuclear cap-binding complex, subunit NCBP1/CBP80	1
843	KOG1105	Transcription elongation factor TFIIS/Cofactor of enhancer-binding protein Sp1	1
844	KOG1107	Membrane coat complex Retromer, subunit VPS35	2
845	KOG1108	Predicted heme/steroid binding protein	1
846	KOG1109	Vacuole membrane protein VMP1	2
847	KOG1110	Putative steroid membrane receptor Hpr6.6/25-Dx	2
848	KOG1111	N-acetylglucosaminyltransferase complex, subunit PIG-A/SPT14, required for phosphatidylinositol biosynthesis/Sulfolipid synthase	2
849	KOG1112	Ribonucleotide reductase, alpha subunit	2
850	KOG1113	cAMP-dependent protein kinase types I and II, regulatory subunit	1
851	KOG1114	Tripeptidyl peptidase II	1
852	KOG1115	Ceramide kinase	1
853	KOG1116	Sphingosine kinase, involved in sphingolipid metabolism	3
854	KOG1119	Mitochondrial Fe-S cluster biosynthesis protein ISA2 (contains a HesB-like domain)	1
855	KOG1120	Fe-S cluster biosynthesis protein ISA1 (contains a HesB-like domain)	3
856	KOG1121	Tam3-transposase (Ac family)	10
857	KOG1122	tRNA and rRNA cytosine-C5-methylase (nucleolar protein NOL1/NOP2)	4
858	KOG1123	RNA polymerase II transcription initiation/nucleotide excision repair factor TFIIH, 3'-5' helicase subunit SSL2	2
859	KOG1124	FOG: TPR repeat	12
860	KOG1125	TPR repeat-containing protein	1
861	KOG1126	DNA-binding cell division cycle control protein	2
862	KOG1127	TPR repeat-containing protein	1
863	KOG1128	Uncharacterized conserved protein, contains TPR repeats	1
864	KOG1131	RNA polymerase II transcription initiation/nucleotide excision repair factor TFIIH, 5'-3' helicase subunit RAD3	1
865	KOG1132	Helicase of the DEAD superfamily	3
866	KOG1134	Uncharacterized conserved protein	14
867	KOG1135	mRNA cleavage and polyadenylation factor II complex, subunit CFT2 (CPSF subunit)	1
868	KOG1136	Predicted cleavage and polyadenylation specificity factor (CPSF subunit)	1
869	KOG1137	mRNA cleavage and polyadenylation factor II complex, BRR5 (CPSF subunit)	2
870	KOG1138	Predicted cleavage and polyadenylation specificity factor (CPSF subunit)	2
871	KOG1139	Predicted ubiquitin-protein ligase of the N-recognin family	1
872	KOG1140	N-end rule pathway, recognition component UBR1	1
873	KOG1142	Transcription initiation factor TFIID, subunit TAF12 (also component of histone acetyltransferase SAGA)	2
874	KOG1144	Translation initiation factor 5B (eIF-5B)	3
875	KOG1145	Mitochondrial translation initiation factor 2 (IF-2; GTPase)	2
876	KOG1147	Glutamyl-tRNA synthetase	1
877	KOG1148	Glutaminyl-tRNA synthetase	1
878	KOG1149	Glutamyl-tRNA synthetase (mitochondrial)	1
879	KOG1150	Predicted molecular chaperone (DnaJ superfamily)	1
880	KOG1151	Tousled-like protein kinase	1
881	KOG1154	Gamma-glutamyl kinase	2
882	KOG1155	Anaphase-promoting complex (APC), Cdc23 subunit	1
883	KOG1156	N-terminal acetyltransferase	1
884	KOG1157	Predicted guanosine polyphosphate pyrophosphohydrolase/synthase	4
885	KOG1158	NADP/FAD dependent oxidoreductase	6
886	KOG1159	NADP-dependent flavoprotein reductase	1
887	KOG1160	Fe-S oxidoreductase	1
888	KOG1161	Protein involved in vacuolar polyphosphate accumulation, contains SPX domain	4
889	KOG1162	Predicted small molecule transporter	8
890	KOG1164	Casein kinase (serine/threonine/tyrosine protein kinase)	9
891	KOG1166	Mitotic checkpoint serine/threonine protein kinase	2
892	KOG1167	Serine/threonine protein kinase of the CDC7 subfamily involved in DNA synthesis, repair and recombination	1
893	KOG1169	Diacylglycerol kinase	5
894	KOG1171	Metallothionein-like protein	3
895	KOG1172	Na+-independent Cl/HCO3 exchanger AE1 and related transporters (SLC4 family)	4
896	KOG1173	Anaphase-promoting complex (APC), Cdc16 subunit	1
897	KOG1174	Anaphase-promoting complex (APC), subunit 7	1
898	KOG1175	Acyl-CoA synthetase	4
899	KOG1176	Acyl-CoA synthetase	14
900	KOG1177	Long chain fatty acid acyl-CoA ligase	2
901	KOG1178	Non-ribosomal peptide synthetase/alpha-aminoadipate reductase and related enzymes	2
902	KOG1180	Acyl-CoA synthetase	2
903	KOG1181	FOG: Low-complexity	3
904	KOG1182	Branched chain alpha-keto acid dehydrogenase complex, alpha subunit	2
905	KOG1183	N-acetylglucosaminyltransferase complex, subunit PIG-Q/GPI1, required for phosphatidylinositol biosynthesis	1
906	KOG1184	Thiamine pyrophosphate-requiring enzyme	2
907	KOG1185	Thiamine pyrophosphate-requiring enzyme	1
908	KOG1186	Copper amine oxidase	6
909	KOG1187	Serine/threonine protein kinase	131
910	KOG1188	WD40 repeat protein	1
911	KOG1189	Global transcriptional regulator, cell division control protein	1
912	KOG1190	Polypyrimidine tract-binding protein	3
913	KOG1191	Mitochondrial GTPase	4
914	KOG1192	UDP-glucuronosyl and UDP-glucosyl transferase	44
915	KOG1193	Arginyl-tRNA-protein transferase	2
916	KOG1196	Predicted NAD-dependent oxidoreductase	8
917	KOG1197	Predicted quinone oxidoreductase	1
918	KOG1198	Zinc-binding oxidoreductase	5
919	KOG1200	Mitochondrial/plastidial beta-ketoacyl-ACP reductase	1
920	KOG1203	Predicted dehydrogenase	9
921	KOG1205	Predicted dehydrogenase	4
922	KOG1206	Peroxisomal multifunctional beta-oxidation protein and related enzymes	1
923	KOG1208	Dehydrogenases with different specificities (related to short-chain alcohol dehydrogenases)	15
924	KOG1209	1-Acyl dihydroxyacetone phosphate reductase and related dehydrogenases	1
925	KOG1210	Predicted 3-ketosphinganine reductase	1
926	KOG1211	Amidases	7
927	KOG1212	Amidases	1
928	KOG1213	Sister chromatid cohesion complex Cohesin, subunit RAD21/SCC1	3
929	KOG1215	Low-density lipoprotein receptors containing Ca2+-binding EGF-like domains	2
930	KOG1220	Phosphoglucomutase/phosphomannomutase	2
931	KOG1221	Acyl-CoA reductase	3
932	KOG1223	Isochorismate synthase	4
933	KOG1224	Para-aminobenzoate (PABA) synthase ABZ1	1
934	KOG1227	Putative methyltransferase	1
935	KOG1228	Uncharacterized conserved protein	1
936	KOG1230	Protein containing repeated kelch motifs	1
937	KOG1231	Proteins containing the FAD binding domain	5
938	KOG1232	Proteins containing the FAD binding domain	1
939	KOG1233	Alkyl-dihydroxyacetonephosphate synthase	1
940	KOG1234	ABC (ATP binding cassette) 1 protein	1
941	KOG1235	Predicted unusual protein kinase	14
942	KOG1236	Predicted unusual protein kinase	2
943	KOG1237	H+/oligopeptide symporter	27
944	KOG1238	Glucose dehydrogenase/choline dehydrogenase/mandelonitrile lyase (GMC oxidoreductase family)	5
945	KOG1239	Inner membrane protein translocase involved in respiratory chain assembly	5
946	KOG1240	Protein kinase containing WD40 repeats	1
947	KOG1241	Karyopherin (importin) beta 1	1
948	KOG1242	Protein containing adaptin N-terminal region	1
949	KOG1243	Protein kinase	1
950	KOG1245	Chromatin remodeling complex WSTF-ISWI, large subunit (contains heterochromatin localization, PHD and BROMO domains)	1
951	KOG1246	DNA-binding protein jumonji/RBP2/SMCY, contains JmjC domain	5
952	KOG1247	Methionyl-tRNA synthetase	2
953	KOG1248	Uncharacterized conserved protein	3
954	KOG1249	Predicted GTPases	3
955	KOG1250	Threonine/serine dehydratases	1
956	KOG1251	Serine racemase	1
957	KOG1252	Cystathionine beta-synthase and related enzymes	6
958	KOG1253	tRNA methyltransferase	3
959	KOG1254	ATP-citrate lyase	4
960	KOG1255	Succinyl-CoA synthetase, alpha subunit	1
961	KOG1256	Long-chain acyl-CoA synthetases (AMP-forming)	8
962	KOG1257	NADP+-dependent malic enzyme	6
963	KOG1258	mRNA processing protein	2
964	KOG1260	Isocitrate lyase	2
965	KOG1261	Malate synthase	2
966	KOG1262	FAD-binding protein DIMINUTO	1
967	KOG1263	Multicopper oxidases	22
968	KOG1267	Mitochondrial transcription termination factor, mTERF	17
969	KOG1268	Glucosamine 6-phosphate synthetases, contain amidotransferase and phosphosugar isomerase domains	5
970	KOG1269	SAM-dependent methyltransferases	6
971	KOG1270	Methyltransferases	2
972	KOG1271	Methyltransferases	1
973	KOG1272	WD40-repeat-containing subunit of the 18S rRNA processing complex	1
974	KOG1273	WD40 repeat protein	1
975	KOG1274	WD40 repeat protein	1
976	KOG1276	Protoporphyrinogen oxidase	2
977	KOG1277	Endosomal membrane proteins, EMP70	3
978	KOG1278	Endosomal membrane proteins, EMP70	4
979	KOG1279	Chromatin remodeling factor subunit and related transcription factors	4
980	KOG1281	Na+/dicarboxylate, Na+/tricarboxylate and phosphate transporters	2
981	KOG1282	Serine carboxypeptidases (lysosomal cathepsin A)	24
982	KOG1283	Serine carboxypeptidases	2
983	KOG1284	Bifunctional GTP cyclohydrolase II/3,4-dihydroxy-2butanone-4-phosphate synthase	2
984	KOG1285	Beta, beta-carotene 15,15'-dioxygenase and related enzymes	3
985	KOG1286	Amino acid transporters	9
986	KOG1287	Amino acid transporters	3
987	KOG1289	Amino acid transporters	1
988	KOG1290	Serine/threonine protein kinase	5
989	KOG1291	Mn2+ and Fe2+ transporters of the NRAMP family	5
990	KOG1292	Xanthine/uracil transporters	7
991	KOG1293	Proteins containing armadillo/beta-catenin-like repeat	1
992	KOG1294	Apurinic/apyrimidinic endonuclease and related enzymes	3
993	KOG1295	Nonsense-mediated decay protein Upf3	1
994	KOG1296	Uncharacterized conserved protein	2
995	KOG1297	Uncharacterized conserved protein	2
996	KOG1298	Squalene monooxygenase	2
997	KOG1299	Vacuolar sorting protein VPS45/Stt10 (Sec1 family)	1
998	KOG1300	Vesicle trafficking protein Sec1	2
999	KOG1301	Vesicle trafficking protein Sly1 (Sec1 family)	1
1000	KOG1302	Vacuolar sorting protein VPS33/slp1 (Sec1 family)	1
1001	KOG1303	Amino acid transporters	25
1002	KOG1304	Amino acid transporters	2
1003	KOG1305	Amino acid transporter protein	4
1004	KOG1306	Ca2+/Na+ exchanger NCX1 and related proteins	1
1005	KOG1308	Hsp70-interacting protein Hip/Transient component of progesterone receptor complexes and an Hsp70-binding protein	4
1006	KOG1309	Suppressor of G2 allele of skp1	2
1007	KOG1310	WD40 repeat protein	1
1008	KOG1311	DHHC-type Zn-finger proteins	9
1009	KOG1312	DHHC-type Zn-finger proteins	1
1010	KOG1313	DHHC-type Zn-finger proteins	1
1011	KOG1315	Predicted DHHC-type Zn-finger protein	4
1012	KOG1316	Argininosuccinate lyase	2
1013	KOG1317	Fumarase	2
1014	KOG1320	Serine protease	8
1015	KOG1321	Protoheme ferro-lyase (ferrochelatase)	2
1016	KOG1322	GDP-mannose pyrophosphorylase/mannose-1-phosphate guanylyltransferase	6
1017	KOG1324	Dihydrofolate reductase	1
1018	KOG1327	Copine	7
1019	KOG1329	Phospholipase D1	7
1020	KOG1330	Sugar transporter/spinster transmembrane protein	5
1021	KOG1331	Predicted methyltransferase	1
1022	KOG1332	Vesicle coat complex COPII, subunit SEC13	1
1023	KOG1333	Uncharacterized conserved protein	1
1024	KOG1334	WD40 repeat protein	2
1025	KOG1335	Dihydrolipoamide dehydrogenase	3
1026	KOG1336	Monodehydroascorbate/ferredoxin reductase	4
1027	KOG1337	N-methyltransferase	7
1028	KOG1338	Uncharacterized conserved protein	1
1029	KOG1339	Aspartyl protease	44
1030	KOG1340	Prosaposin	5
1031	KOG1341	Na+/K+ transporter	1
1032	KOG1342	Histone deacetylase complex, catalytic component RPD3	3
1033	KOG1343	Histone deacetylase complex, catalytic component HDA1	5
1034	KOG1344	Predicted histone deacetylase	2
1035	KOG1347	Uncharacterized membrane protein, predicted efflux pump	33
1036	KOG1348	Asparaginyl peptidases	3
1037	KOG1349	Gpi-anchor transamidase	1
1038	KOG1350	F0F1-type ATP synthase, beta subunit	3
1039	KOG1351	Vacuolar H+-ATPase V1 sector, subunit B	1
1040	KOG1352	Vacuolar H+-ATPase V1 sector, subunit A	1
1041	KOG1353	F0F1-type ATP synthase, alpha subunit	3
1042	KOG1354	Serine/threonine protein phosphatase 2A, regulatory subunit	1
1043	KOG1355	Adenylosuccinate synthase	2
1044	KOG1356	Putative transcription factor 5qNCA, contains JmjC domain	6
1045	KOG1357	Serine palmitoyltransferase	2
1046	KOG1358	Serine palmitoyltransferase	1
1047	KOG1359	Glycine C-acetyltransferase/2-amino-3-ketobutyrate-CoA ligase	1
1048	KOG1361	Predicted hydrolase involved in interstrand cross-link repair	2
1049	KOG1362	Choline transporter-like protein	6
1050	KOG1363	Predicted regulator of the ubiquitin pathway (contains UAS and UBX domains)	2
1051	KOG1364	Predicted ubiquitin regulatory protein, contains UAS and UBX domains	1
1052	KOG1365	RNA-binding protein Fusilli, contains RRM domain	1
1053	KOG1366	Alpha-macroglobulin	1
1054	KOG1367	3-phosphoglycerate kinase	4
1055	KOG1368	Threonine aldolase	1
1056	KOG1369	Hexokinase	4
1057	KOG1370	S-adenosylhomocysteine hydrolase	2
1058	KOG1371	UDP-glucose 4-epimerase/UDP-sulfoquinovose synthase	11
1059	KOG1372	GDP-mannose 4,6 dehydratase	2
1060	KOG1373	Transport protein Sec61, alpha subunit	2
1061	KOG1374	Gamma tubulin	1
1062	KOG1375	Beta tubulin	7
1063	KOG1376	Alpha tubulin	7
1064	KOG1377	Uridine 5'- monophosphate synthase/orotate phosphoribosyltransferase	1
1065	KOG1378	Purple acid phosphatase	12
1066	KOG1379	Serine/threonine protein phosphatase	3
1067	KOG1380	Heme A farnesyltransferase	1
1068	KOG1381	Para-hydroxybenzoate-polyprenyl transferase	2
1069	KOG1382	Multiple inositol polyphosphate phosphatase	1
1070	KOG1383	Glutamate decarboxylase/sphingosine phosphate lyase	5
1071	KOG1384	tRNA delta(2)-isopentenylpyrophosphate transferase	4
1072	KOG1385	Nucleoside phosphatase	1
1073	KOG1386	Nucleoside phosphatase	2
1074	KOG1387	Glycosyltransferase	2
1075	KOG1389	3-oxoacyl CoA thiolase	2
1076	KOG1390	Acetyl-CoA acetyltransferase	4
1077	KOG1391	Acetyl-CoA acetyltransferase	1
1078	KOG1393	Hydroxymethylglutaryl-CoA synthase	1
1079	KOG1394	3-oxoacyl-(acyl-carrier-protein) synthase (I and II)	3
1080	KOG1395	Tryptophan synthase beta chain	3
1081	KOG1396	Uncharacterized conserved protein	1
1082	KOG1397	Ca2+/H+ antiporter VCX1 and related proteins	3
1083	KOG1398	Uncharacterized conserved protein	2
1084	KOG1399	Flavin-containing monooxygenase	11
1085	KOG1400	Predicted ATP-dependent protease PIL, contains LON domain	1
1086	KOG1401	Acetylornithine aminotransferase	3
1087	KOG1402	Ornithine aminotransferase	1
1088	KOG1404	Alanine-glyoxylate aminotransferase AGT2	4
1089	KOG1407	WD40 repeat protein	1
1090	KOG1410	Nuclear transport receptor RanBP16 (importin beta superfamily)	1
1091	KOG1411	Aspartate aminotransferase/Glutamic oxaloacetic transaminase AAT1/GOT2	4
1092	KOG1413	N-acetylglucosaminyltransferase I	1
1093	KOG1414	Transcriptional activator FOSB/c-Fos and related bZIP transcription factors	2
1094	KOG1415	Ubiquitin C-terminal hydrolase UCHL1	1
1095	KOG1416	tRNA(1-methyladenosine) methyltransferase, subunit GCD10	1
1096	KOG1417	Homogentisate 1,2-dioxygenase	2
1097	KOG1418	Tandem pore domain K+ channel	3
1098	KOG1421	Predicted signaling-associated protein (contains a PDZ domain)	2
1099	KOG1422	Intracellular Cl- channel CLIC, contains GST domain	2
1100	KOG1423	Ras-like GTPase ERA	2
1101	KOG1424	Predicted GTP-binding protein MMR1	3
1102	KOG1425	Microfibrillar-associated protein MFAP1	1
1103	KOG1426	FOG: RCC1 domain	12
1104	KOG1427	Uncharacterized conserved protein, contains RCC1 domain	1
1105	KOG1429	dTDP-glucose 4-6-dehydratase/UDP-glucuronic acid decarboxylase	6
1106	KOG1430	C-3 sterol dehydrogenase/3-beta-hydroxysteroid dehydrogenase and related dehydrogenases	4
1107	KOG1431	GDP-L-fucose synthetase	2
1108	KOG1432	Predicted DNA repair exonuclease SIA1	3
1109	KOG1433	DNA repair protein RAD51/RHP55	7
1110	KOG1434	Meiotic recombination protein Dmc1	1
1111	KOG1435	Sterol reductase/lamin B receptor	2
1112	KOG1436	Dihydroorotate dehydrogenase	2
1113	KOG1437	Fasciclin and related adhesion glycoproteins	4
1114	KOG1438	Anthranilate phosphoribosyltransferase	1
1115	KOG1439	RAB proteins geranylgeranyltransferase component A (RAB escort protein)	2
1116	KOG1440	CDP-diacylglycerol synthase	2
1117	KOG1441	Glucose-6-phosphate/phosphate and phosphoenolpyruvate/phosphate antiporter	21
1118	KOG1443	Predicted integral membrane protein	1
1119	KOG1444	Nucleotide-sugar transporter VRG4/SQV-7	8
1120	KOG1446	Histone H3 (Lys4) methyltransferase complex and RNA cleavage factor II complex, subunit SWD2	2
1121	KOG1448	Ribose-phosphate pyrophosphokinase	5
1122	KOG1454	Predicted hydrolase/acyltransferase (alpha/beta hydrolase superfamily)	18
1123	KOG1455	Lysophospholipase	10
1124	KOG1457	RNA binding protein (contains RRM repeats)	2
1125	KOG1458	Fructose-1,6-bisphosphatase	4
1126	KOG1459	Squalene synthetase	2
1127	KOG1460	GDP-mannose pyrophosphorylase	1
1128	KOG1461	Translation initiation factor 2B, epsilon subunit (eIF-2Bepsilon/GCD6)	1
1129	KOG1462	Translation initiation factor 2B, gamma subunit (eIF-2Bgamma/GCD1)	3
1130	KOG1463	26S proteasome regulatory complex, subunit RPN6/PSMD11	1
1131	KOG1464	COP9 signalosome, subunit CSN2	1
1132	KOG1465	Translation initiation factor 2B, beta subunit (eIF-2Bbeta/GCD7)	1
1133	KOG1466	Translation initiation factor 2B, alpha subunit (eIF-2Balpha/GCN3)	2
1134	KOG1467	Translation initiation factor 2B, delta subunit (eIF-2Bdelta/GCD2)	1
1135	KOG1468	Predicted translation initiation factor related to eIF-2B alpha/beta/delta subunits (CIG2/IDI2)	1
1136	KOG1469	Predicted acyl-CoA dehydrogenase	1
1137	KOG1470	Phosphatidylinositol transfer protein PDR16 and related proteins	9
1138	KOG1471	Phosphatidylinositol transfer protein SEC14 and related proteins	13
1139	KOG1472	Histone acetyltransferase SAGA/ADA, catalytic subunit PCAF/GCN5 and related proteins	1
1140	KOG1473	Nucleosome remodeling factor, subunit NURF301/BPTF	1
1141	KOG1474	Transcription initiation factor TFIID, subunit BDF1 and related bromodomain proteins	9
1142	KOG1475	Ribosomal protein RPL1/RPL2/RL4L4	3
1143	KOG1476	Beta-1,3-glucuronyltransferase B3GAT1/SQV-8	4
1144	KOG1477	SPRY domain-containing proteins	2
1145	KOG1479	Nucleoside transporter	4
1146	KOG1481	Cysteine synthase	1
1147	KOG1482	Zn2+ transporter	3
1148	KOG1484	Putative Zn2+ transporter MSC2 (cation diffusion facilitator superfamily)	2
1149	KOG1485	Mitochondrial Fe2+ transporter MMT1 and related transporters (cation diffusion facilitator superfamily)	5
1150	KOG1486	GTP-binding protein DRG2 (ODN superfamily)	1
1151	KOG1487	GTP-binding protein DRG1 (ODN superfamily)	1
1152	KOG1488	Translational repressor Pumilio/PUF3 and related RNA-binding proteins (Puf superfamily)	5
1153	KOG1489	Predicted GTP-binding protein (ODN superfamily)	2
1154	KOG1490	GTP-binding protein CRFG/NOG1 (ODN superfamily)	2
1155	KOG1491	Predicted GTP-binding protein (ODN superfamily)	3
1156	KOG1492	C3H1-type Zn-finger protein	1
1157	KOG1494	NAD-dependent malate dehydrogenase	5
1158	KOG1495	Lactate dehydrogenase	1
1159	KOG1496	Malate dehydrogenase	5
1160	KOG1497	COP9 signalosome, subunit CSN4	1
1161	KOG1498	26S proteasome regulatory complex, subunit RPN5/PSMD12	2
1162	KOG1499	Protein arginine N-methyltransferase PRMT1 and related enzymes	5
1163	KOG1500	Protein arginine N-methyltransferase CARM1	2
1164	KOG1501	Arginine N-methyltransferase	2
1165	KOG1502	Flavonol reductase/cinnamoyl-CoA reductase	14
1166	KOG1504	Ornithine carbamoyltransferase OTC/ARG3	1
1167	KOG1505	Lysophosphatidic acid acyltransferase LPAAT and related acyltransferases	4
1168	KOG1506	S-adenosylmethionine synthetase	3
1169	KOG1507	Nucleosome assembly protein NAP-1	3
1170	KOG1508	DNA replication factor/protein phosphatase inhibitor SET/SPR-2	1
1171	KOG1509	Predicted nucleic acid-binding protein ASMTL	1
1172	KOG1510	RNA polymerase II holoenzyme and mediator subcomplex, subunit SURB7/SRB7	1
1173	KOG1511	Mevalonate kinase MVK/ERG12	1
1174	KOG1513	Nuclear helicase MOP-3/SNO (DEAD-box superfamily)	1
1175	KOG1514	Origin recognition complex, subunit 1, and related proteins	2
1176	KOG1515	Arylacetamide deacetylase	14
1177	KOG1516	Carboxylesterase and related proteins	2
1178	KOG1517	Guanine nucleotide binding protein MIP1	1
1179	KOG1518	Coproporphyrinogen III oxidase CPO/HEM13	1
1180	KOG1520	Predicted alkaloid synthase/Surface mucin Hemomucin	5
1181	KOG1521	RNA polymerase I and III, subunit RPA40/RPC40	1
1182	KOG1522	RNA polymerase II, subunit POLR2C/RPB3	1
1183	KOG1523	Actin-related protein Arp2/3 complex, subunit ARPC1/p41-ARC	3
1184	KOG1525	Sister chromatid cohesion complex Cohesin, subunit PDS5	3
1185	KOG1526	NADP-dependent isocitrate dehydrogenase	2
1186	KOG1527	Uroporphyrin III methyltransferase	1
1187	KOG1528	Salt-sensitive 3'-phosphoadenosine-5'-phosphatase HAL2/SAL1	3
1188	KOG1529	Mercaptopyruvate sulfurtransferase/thiosulfate sulfurtransferase	1
1189	KOG1530	Rhodanese-related sulfurtransferase	3
1190	KOG1531	F0F1-type ATP synthase, gamma subunit	4
1191	KOG1532	GTPase XAB1, interacts with DNA repair protein XPA	1
1192	KOG1533	Predicted GTPase	1
1193	KOG1534	Putative transcription factor FET5	1
1194	KOG1535	Predicted fumarylacetoacetate hydralase	1
1195	KOG1536	Biotin holocarboxylase synthetase/biotin-protein ligase	1
1196	KOG1537	Homoserine kinase	1
1197	KOG1539	WD repeat protein	1
1198	KOG1540	Ubiquinone biosynthesis methyltransferase COQ5	4
1199	KOG1541	Predicted protein carboxyl methylase	1
1200	KOG1542	Cysteine proteinase Cathepsin F	1
1201	KOG1543	Cysteine proteinase Cathepsin L	21
1202	KOG1546	Metacaspase involved in regulation of apoptosis	4
1203	KOG1548	Transcription elongation factor TAT-SF1	1
1204	KOG1549	Cysteine desulfurase NFS1	6
1205	KOG1550	Extracellular protein SEL-1 and related proteins	4
1206	KOG1551	Uncharacterized conserved protein	1
1207	KOG1552	Predicted alpha/beta hydrolase	8
1208	KOG1554	COP9 signalosome, subunit CSN5	1
1209	KOG1555	26S proteasome regulatory complex, subunit RPN11	3
1210	KOG1556	26S proteasome regulatory complex, subunit RPN8/PSMD7	1
1211	KOG1557	Fructose-biphosphate aldolase	5
1212	KOG1558	Fe2+/Zn2+ regulated transporter	9
1213	KOG1559	Gamma-glutamyl hydrolase	2
1214	KOG1560	Translation initiation factor 3, subunit h (eIF-3h)	1
1215	KOG1561	CCAAT-binding factor, subunit B (HAP2)	6
1216	KOG1562	Spermidine synthase	4
1217	KOG1563	Mitochondrial protein Surfeit 1/SURF1/SHY1, required for expression of cytochrome oxidase	1
1218	KOG1564	DNA repair protein RHP57	1
1219	KOG1565	Gelatinase A and related matrix metalloproteases	5
1220	KOG1566	Conserved protein Mo25	2
1221	KOG1567	Ribonucleotide reductase, beta subunit	3
1222	KOG1568	Mitochondrial inner membrane protease, subunit IMP2	2
1223	KOG1569	50S ribosomal protein L1	1
1224	KOG1570	60S ribosomal protein L10A	3
1225	KOG1571	Predicted E3 ubiquitin ligase	2
1226	KOG1572	Predicted protein tyrosine phosphatase	5
1227	KOG1573	Aldehyde reductase	3
1228	KOG1575	Voltage-gated shaker-like K+ channel, subunit beta/KCNAB	9
1229	KOG1576	Predicted oxidoreductase	1
1230	KOG1577	Aldo/keto reductase family proteins	8
1231	KOG1578	Predicted carbonic anhydrase involved in protection against oxidative damage	6
1232	KOG1579	Homocysteine S-methyltransferase	2
1233	KOG1581	UDP-galactose transporter related protein	3
1234	KOG1582	UDP-galactose transporter related protein	1
1235	KOG1585	Protein required for fusion of vesicles in vesicular transport, gamma-SNAP	1
1236	KOG1586	Protein required for fusion of vesicles in vesicular transport, alpha-SNAP	1
1237	KOG1588	RNA-binding protein Sam68 and related KH domain proteins	4
1238	KOG1589	Uncharacterized conserved protein	1
1239	KOG1590	Uncharacterized conserved protein	1
1240	KOG1591	Prolyl 4-hydroxylase alpha subunit	8
1241	KOG1592	Asparaginase	3
1242	KOG1593	Asparaginase	1
1243	KOG1594	Uncharacterized enzymes related to aldose 1-epimerase	5
1244	KOG1595	CCCH-type Zn-finger protein	6
1245	KOG1596	Fibrillarin and related nucleolar RNA-binding proteins	2
1246	KOG1597	Transcription initiation factor TFIIB	2
1247	KOG1598	Transcription initiation factor TFIIIB, Brf1 subunit	2
1248	KOG1599	Uricase (urate oxidase)	1
1249	KOG1600	Fatty acid desaturase	2
1250	KOG1601	GATA-4/5/6 transcription factors	36
1251	KOG1602	Cis-prenyltransferase	2
1252	KOG1603	Copper chaperone	23
1253	KOG1604	Predicted mutarotase	4
1254	KOG1605	TFIIF-interacting CTD phosphatase, including NLI-interacting factor (involved in RNA polymerase II regulation)	4
1255	KOG1606	Stationary phase-induced protein, SOR/SNZ family	1
1256	KOG1607	Protein transporter of the TRAM (translocating chain-associating membrane) superfamily	2
1257	KOG1609	Protein involved in mRNA turnover and stability	15
1258	KOG1611	Predicted short chain-type dehydrogenase	1
1259	KOG1612	Exosomal 3'-5' exoribonuclease complex, subunit Rrp42	1
1260	KOG1613	Exosomal 3'-5' exoribonuclease complex, subunit Rrp43	1
1261	KOG1614	Exosomal 3'-5' exoribonuclease complex, subunit Rrp45	1
1262	KOG1615	Phosphoserine phosphatase	2
1263	KOG1616	Protein involved in Snf1 protein kinase complex assembly	7
1264	KOG1617	CDP-alcohol phosphatidyltransferase/Phosphatidylglycerol-phosphate synthase	2
1265	KOG1618	Predicted phosphatase	1
1266	KOG1619	Cytochrome b	4
1267	KOG1622	GMP synthase	2
1268	KOG1623	Multitransmembrane protein	9
1269	KOG1624	Mitochondrial/chloroplast ribosomal protein L4	2
1270	KOG1625	DNA polymerase alpha-primase complex, polymerase-associated subunit B	1
1271	KOG1626	Inorganic pyrophosphatase/Nucleosome remodeling factor, subunit NURF38	4
1272	KOG1627	Translation elongation factor EF-1 gamma	1
1273	KOG1628	40S ribosomal protein S3A	4
1274	KOG1629	Bax-mediated apoptosis inhibitor TEGT/BI-1	2
1275	KOG1631	Translocon-associated complex TRAP, alpha subunit	1
1276	KOG1632	Uncharacterized PHD Zn-finger protein	4
1277	KOG1634	Predicted transcription factor DATF1, contains PHD and TFS2M domains	1
1278	KOG1635	Peptide methionine sulfoxide reductase	4
1279	KOG1636	DNA polymerase delta processivity factor (proliferating cell nuclear antigen)	2
1280	KOG1637	Threonyl-tRNA synthetase	5
1281	KOG1638	Steroid reductase	1
1282	KOG1639	Steroid reductase required for elongation of the very long chain fatty acids	1
1283	KOG1640	Predicted steroid reductase	1
1284	KOG1641	Mitochondrial chaperonin	4
1285	KOG1642	Ribonuclease, T2 family	3
1286	KOG1643	Triosephosphate isomerase	2
1287	KOG1644	U2-associated snRNP A' protein	1
1288	KOG1645	RING-finger-containing E3 ubiquitin ligase	1
1289	KOG1646	40S ribosomal protein S6	4
1290	KOG1647	Vacuolar H+-ATPase V1 sector, subunit D	1
1291	KOG1649	SWI-SNF chromatin remodeling complex, Snf5 subunit	1
1292	KOG1650	Predicted K+/H+-antiporter	8
1293	KOG1651	Glutathione peroxidase	5
1294	KOG1652	Mitochondrial import inner membrane translocase, subunit TIM17	2
1295	KOG1653	Single-stranded DNA-binding protein	2
1296	KOG1654	Microtubule-associated anchor protein involved in autophagy and membrane trafficking	4
1297	KOG1655	Protein involved in vacuolar protein sorting	2
1298	KOG1656	Protein involved in glucose derepression and pre-vacuolar endosome protein sorting	2
1299	KOG1657	CCAAT-binding factor, subunit C (HAP5)	5
1300	KOG1659	Class 2 transcription repressor NC2, alpha subunit (DRAP1)	1
1301	KOG1661	Protein-L-isoaspartate(D-aspartate) O-methyltransferase	3
1302	KOG1662	Mitochondrial F1F0-ATP synthase, subunit OSCP/ATP5	3
1303	KOG1663	O-methyltransferase	3
1304	KOG1664	Vacuolar H+-ATPase V1 sector, subunit E	2
1305	KOG1665	AFH1-interacting protein FIP2, contains BTB/POZ domain and pentapeptide repeats	1
1306	KOG1666	V-SNARE	2
1307	KOG1667	Zn2+-binding protein Melusin/RAR1, contains CHORD domain	1
1308	KOG1668	Elongation factor 1 beta/delta chain	4
1309	KOG1669	Predicted mRNA cap-binding protein related to eIF-4E	1
1310	KOG1670	Translation initiation factor 4F, cap-binding subunit (eIF-4E) and related cap-binding proteins	3
1311	KOG1671	Ubiquinol cytochrome c reductase, subunit RIP1	3
1312	KOG1672	ATP binding protein	2
1313	KOG1673	Ras GTPases	2
1314	KOG1674	Cyclin	6
1315	KOG1676	K-homology type RNA binding proteins	2
1316	KOG1677	CCCH-type Zn-finger protein	14
1317	KOG1678	60s ribosomal protein L15	2
1318	KOG1679	Enoyl-CoA hydratase	1
1319	KOG1680	Enoyl-CoA hydratase	3
1320	KOG1681	Enoyl-CoA isomerase	1
1321	KOG1683	Hydroxyacyl-CoA dehydrogenase/enoyl-CoA hydratase	2
1322	KOG1684	Enoyl-CoA hydratase	4
1323	KOG1685	Uncharacterized conserved protein	2
1324	KOG1686	Mitochondrial/chloroplast ribosomal L21 protein	2
1325	KOG1687	NADH-ubiquinone oxidoreductase, NUFS7/PSST/20 kDa subunit	2
1326	KOG1688	Golgi proteins involved in ER retention (RER)	2
1327	KOG1689	mRNA cleavage factor I subunit	2
1328	KOG1691	emp24/gp25L/p24 family of membrane trafficking proteins	5
1329	KOG1692	Putative cargo transport protein EMP24 (p24 protein family)	2
1330	KOG1694	60s ribosomal protein L6	5
1331	KOG1695	Glutathione S-transferase	3
1332	KOG1696	60s ribosomal protein L19	3
1333	KOG1697	Mitochondrial/chloroplast ribosomal protein S9	2
1334	KOG1698	Mitochondrial/chloroplast ribosomal protein L19	2
1335	KOG1699	O-acetyltransferase	2
1336	KOG1700	Regulatory protein MLP and related LIM proteins	2
1337	KOG1703	Adaptor protein Enigma and related PDZ-LIM proteins	3
1338	KOG1705	Uncharacterized conserved protein, contains CXXC motifs	1
1339	KOG1706	Argininosuccinate synthase	1
1340	KOG1707	Predicted Ras related/Rac-GTP binding protein	2
1341	KOG1708	Mitochondrial/chloroplast ribosomal protein L24	2
1342	KOG1709	Guanidinoacetate methyltransferase and related proteins	1
1343	KOG1711	Mitochondrial/chloroplast ribosomal protein L22	2
1344	KOG1712	Adenine phosphoribosyl transferases	3
1345	KOG1713	NADH-ubiquinone oxidoreductase, NDUFS3/30 kDa subunit	3
1346	KOG1714	60s ribosomal protein L18	4
1347	KOG1715	Mitochondrial/chloroplast ribosomal protein L12	5
1348	KOG1716	Dual specificity phosphatase	8
1349	KOG1719	Dual specificity phosphatase	1
1350	KOG1721	FOG: Zn-finger	31
1351	KOG1722	60s ribosomal protein L24	2
1352	KOG1723	60s ribosomal protein L30 isolog	1
1353	KOG1724	SCF ubiquitin ligase, Skp1 component	4
1354	KOG1725	Protein involved in membrane traffic (YOP1/TB2/DP1/HVA22 family)	5
1355	KOG1726	HVA22/DP1 gene product-related proteins	1
1356	KOG1727	Microtubule-binding protein (translationally controlled tumor protein)	3
1357	KOG1728	40S ribosomal protein S11	3
1358	KOG1729	FYVE finger containing protein	1
1359	KOG1730	Thioredoxin-like protein	1
1360	KOG1731	FAD-dependent sulfhydryl oxidase/quiescin and related proteins	2
1361	KOG1732	60S ribosomal protein L21	2
1362	KOG1735	Actin depolymerizing factor	5
1363	KOG1737	Oxysterol-binding protein	7
1364	KOG1740	Predicted mitochondrial/chloroplast ribosomal protein S17	2
1365	KOG1741	Mitochondrial/chloroplast ribosomal protein S14/S29	3
1366	KOG1742	60s ribosomal protein L15/L27	3
1367	KOG1743	Ferric reductase-like proteins	1
1368	KOG1744	Histone H2B	3
1369	KOG1745	Histones H3 and H4	3
1370	KOG1746	Defender against cell death protein/oligosaccharyltransferase, epsilon subunit	1
1371	KOG1748	Acyl carrier protein/NADH-ubiquinone oxidoreductase, NDUFAB1/SDAP subunit	4
1372	KOG1749	40S ribosomal protein S23	3
1373	KOG1750	Mitochondrial/chloroplast ribosomal protein S12	1
1374	KOG1751	60s ribosomal protein L23	3
1375	KOG1752	Glutaredoxin and related proteins	14
1376	KOG1753	40S ribosomal protein S16	2
1377	KOG1754	40S ribosomal protein S15/S22	5
1378	KOG1755	Profilin	4
1379	KOG1756	Histone 2A	6
1380	KOG1757	Histone 2A	2
1381	KOG1758	Mitochondrial F1F0-ATP synthase, subunit delta/ATP16	4
1382	KOG1759	Macrophage migration inhibitory factor	3
1383	KOG1760	Molecular chaperone Prefoldin, subunit 4	1
1384	KOG1761	Signal recognition particle, subunit Srp14	1
1385	KOG1762	60s acidic ribosomal protein P1	3
1386	KOG1763	Uncharacterized conserved protein, contains CCCH-type Zn-finger	1
1387	KOG1764	5'-AMP-activated protein kinase, gamma subunit	5
1388	KOG1765	Regulator of ribosome synthesis	2
1389	KOG1766	Enhancer of rudimentary	1
1390	KOG1767	40S ribosomal protein S25	3
1391	KOG1768	40s ribosomal protein S26	2
1392	KOG1769	Ubiquitin-like proteins	2
1393	KOG1770	Translation initiation factor 1 (eIF-1/SUI1)	2
1394	KOG1771	GPI-alpha-mannosyltransferase III (GPI10/PIG-B) involved in glycosylphosphatidylinositol anchor biosynthesis	1
1395	KOG1772	Vacuolar H+-ATPase V1 sector, subunit G	1
1396	KOG1774	Small nuclear ribonucleoprotein E	1
1397	KOG1776	Zn-binding protein Push	1
1398	KOG1778	CREB binding protein/P300 and related TAZ Zn-finger proteins	4
1399	KOG1779	40s ribosomal protein S27	1
1400	KOG1780	Small Nuclear ribonucleoprotein G	1
1401	KOG1781	Small Nuclear ribonucleoprotein splicing factor	1
1402	KOG1782	Small Nuclear ribonucleoprotein splicing factor	2
1403	KOG1786	Lysosomal trafficking regulator LYST and related BEACH and WD40 repeat proteins	3
1404	KOG1787	Kinase A-anchor protein Neurobeachin and related BEACH and WD40 repeat proteins	3
1405	KOG1788	Uncharacterized conserved protein	1
1406	KOG1789	Endocytosis protein RME-8, contains DnaJ domain	1
1407	KOG1790	60s ribosomal protein L34	3
1408	KOG1791	Uncharacterized conserved protein	1
1409	KOG1792	Reticulon	7
1410	KOG1793	Uncharacterized conserved protein	1
1411	KOG1794	N-Acetylglucosamine kinase	1
1412	KOG1795	U5 snRNP spliceosome subunit	1
1413	KOG1797	Uncharacterized conserved protein (Neuroblastoma-amplified protein)	1
1414	KOG1798	DNA polymerase epsilon, catalytic subunit A	2
1415	KOG1799	Dihydropyrimidine dehydrogenase	1
1416	KOG1800	Ferredoxin/adrenodoxin reductase	2
1417	KOG1801	tRNA-splicing endonuclease positive effector (SEN1)	6
1418	KOG1802	RNA helicase nonsense mRNA reducing factor (pNORF1)	1
1419	KOG1803	DNA helicase	2
1420	KOG1804	RNA helicase	1
1421	KOG1805	DNA replication helicase	1
1422	KOG1806	DEAD box containing helicases	1
1423	KOG1808	AAA ATPase containing von Willebrand factor type A (vWA) domain	1
1424	KOG1809	Vacuolar protein sorting-associated protein	8
1425	KOG1810	Cell cycle-associated protein	1
1426	KOG1811	Predicted Zn2+-binding protein, contains FYVE domain	1
1427	KOG1812	Predicted E3 ubiquitin ligase	3
1428	KOG1813	Predicted E3 ubiquitin ligase	1
1429	KOG1814	Predicted E3 ubiquitin ligase	1
1430	KOG1815	Predicted E3 ubiquitin ligase	4
1431	KOG1816	Ubiquitin fusion-degradation protein	4
1432	KOG1818	Membrane trafficking and cell signaling protein HRS, contains VHS and FYVE domains	2
1433	KOG1820	Microtubule-associated protein	1
1434	KOG1822	Uncharacterized conserved protein	1
1435	KOG1823	DRIM (Down-regulated in metastasis)-like proteins	3
1436	KOG1824	TATA-binding protein-interacting protein	1
1437	KOG1825	Fry-like conserved proteins	1
1438	KOG1828	IRF-2-binding protein CELTIX-1, contains BROMO domain	1
1439	KOG1829	Uncharacterized conserved protein, contains C1, PH and RUN domains	1
1440	KOG1831	Negative regulator of transcription	1
1441	KOG1832	HIV-1 Vpr-binding protein	1
1442	KOG1833	Nuclear pore complex, gp210 component	1
1443	KOG1835	Uncharacterized conserved protein	1
1444	KOG1837	Uncharacterized conserved protein	1
1445	KOG1838	Alpha/beta hydrolase	4
1446	KOG1839	Uncharacterized protein CLU1/cluA/TIF31 involved in mitochondrial morphology/distribution, also found associated with eIF-3	5
1447	KOG1840	Kinesin light chain	5
1448	KOG1843	Uncharacterized conserved protein	2
1449	KOG1844	PHD Zn-finger proteins	1
1450	KOG1845	MORC family ATPases	6
1451	KOG1847	mRNA splicing factor	1
1452	KOG1848	Uncharacterized conserved protein	1
1453	KOG1849	Regulator of spindle pole body duplication	1
1454	KOG1850	Myosin-like coiled-coil protein	1
1455	KOG1851	Uncharacterized conserved protein	1
1456	KOG1855	Predicted RNA-binding protein	3
1457	KOG1856	Transcription elongation factor SPT6	1
1458	KOG1858	Anaphase-promoting complex (APC), subunit 1 (meiotic check point regulator/Tsg24)	1
1459	KOG1859	Leucine-rich repeat proteins	2
1460	KOG1860	Nuclear protein export factor	1
1461	KOG1861	Leucine permease transcriptional regulator	1
1462	KOG1862	GYF domain containing proteins	6
1463	KOG1863	Ubiquitin carboxyl-terminal hydrolase	3
1464	KOG1864	Ubiquitin-specific protease	2
1465	KOG1865	Ubiquitin carboxyl-terminal hydrolase	8
1466	KOG1867	Ubiquitin-specific protease	1
1467	KOG1868	Ubiquitin C-terminal hydrolase	1
1468	KOG1869	Splicing coactivator SRm160/300, subunit SRm300	1
1469	KOG1870	Ubiquitin C-terminal hydrolase	7
1470	KOG1871	Ubiquitin-specific protease	1
1471	KOG1872	Ubiquitin-specific protease	2
1472	KOG1873	Ubiquitin-specific protease	1
1473	KOG1874	KEKE-like motif-containing transcription regulator (Rlr1)/suppressor of sin4	1
1474	KOG1875	Thyroid hormone receptor-associated coactivator complex component (TRAP170)	1
1475	KOG1876	Actin-related protein Arp2/3 complex, subunit ARPC4	2
1476	KOG1877	Putative transmembrane protein cmp44E	4
1477	KOG1878	Nuclear receptor coregulator SMRT/SMRTER, contains Myb-like domains	1
1478	KOG1879	UDP-glucose:glycoprotein glucosyltransferase	1
1479	KOG1880	Nuclear inhibitor of phosphatase-1	1
1480	KOG1881	Anion exchanger adaptor protein Kanadaptin, contains FHA domain	2
1481	KOG1882	Transcriptional regulator SNIP1, contains FHA domain	2
1482	KOG1883	Cofactor required for Sp1 transcriptional activation, subunit 3	1
1483	KOG1884	Uncharacterized conserved protein	1
1484	KOG1885	Lysyl-tRNA synthetase (class II)	3
1485	KOG1886	BAH domain proteins	6
1486	KOG1887	Ubiquitin carboxyl-terminal hydrolase	2
1487	KOG1888	Putative phosphoinositide phosphatase	4
1488	KOG1889	Putative phosphoinositide phosphatase	3
1489	KOG1893	Uncharacterized conserved protein	2
1490	KOG1895	mRNA cleavage and polyadenylation factor II complex, subunit PTA1	2
1491	KOG1896	mRNA cleavage and polyadenylation factor II complex, subunit CFT1 (CPSF subunit)	1
1492	KOG1897	Damage-specific DNA binding complex, subunit DDB1	2
1493	KOG1898	Splicing factor 3b, subunit 3	1
1494	KOG1900	Nuclear pore complex, Nup155 component (D Nup154, sc Nup157/Nup170)	1
1495	KOG1901	Uncharacterized high-glucose-regulated protein	6
1496	KOG1902	Putative signal transduction protein involved in RNA splicing	2
1497	KOG1904	Transcription coactivator	4
1498	KOG1905	Class IV sirtuins (SIR2 family)	1
1499	KOG1906	DNA polymerase sigma	5
1500	KOG1907	Phosphoribosylformylglycinamidine synthase	1
1501	KOG1909	Ran GTPase-activating protein	2
1502	KOG1910	Uncharacterized conserved protein	1
1503	KOG1911	Heterochromatin-associated protein HP1 and related CHROMO domain proteins	2
1504	KOG1912	WD40 repeat protein	1
1505	KOG1913	Regucalcin gene promoter region-related protein (RGPR)	2
1506	KOG1914	mRNA cleavage and polyadenylation factor I complex, subunit RNA14	1
1507	KOG1915	Cell cycle control protein (crooked neck)	1
1508	KOG1916	Nuclear protein, contains WD40 repeats	2
1509	KOG1917	Membrane-associated hematopoietic protein	1
1510	KOG1918	3-methyladenine DNA glycosidase	2
1511	KOG1919	RNA pseudouridylate synthases	7
1512	KOG1920	IkappaB kinase complex, IKAP component	1
1513	KOG1921	Endonuclease III	2
1514	KOG1922	Rho GTPase effector BNI1 and related formins	8
1515	KOG1926	Predicted regulator of rRNA gene transcription (MYB-binding protein)	1
1516	KOG1927	R-kappa-B and related transcription factors	1
1517	KOG1928	Alpha-1,4-N-acetylglucosaminyltransferase	3
1518	KOG1929	Nucleotide excision repair factor NEF2, RAD4/CUT5 component	2
1519	KOG1931	Putative transmembrane protein	1
1520	KOG1932	TATA binding protein associated factor	1
1521	KOG1933	Cholesterol transport protein (Niemann-Pick C disease protein)	3
1522	KOG1936	Histidyl-tRNA synthetase	3
1523	KOG1937	Uncharacterized conserved protein	1
1524	KOG1938	Protein with predicted involvement in meiosis (GSG1)	1
1525	KOG1939	Oxoprolinase	1
1526	KOG1940	Zn-finger protein	5
1527	KOG1942	DNA helicase, TBP-interacting protein	1
1528	KOG1943	Beta-tubulin folding cofactor D	1
1529	KOG1944	Peroxisomal membrane protein MPV17 and related proteins	8
1530	KOG1946	RNA polymerase I transcription factor UAF	10
1531	KOG1947	Leucine rich repeat proteins, some proteins contain F-box	32
1532	KOG1948	Metalloproteinase-related collagenase pM5	1
1533	KOG1949	Uncharacterized conserved protein	1
1534	KOG1950	Glycosyl transferase, family 8 - glycogenin	9
1535	KOG1951	GTP-binding protein AARP2 involved in 40S ribosome biogenesis	1
1536	KOG1952	Transcription factor NF-X1, contains NFX-type Zn2+-binding and R3H domains	2
1537	KOG1953	Targeting complex (TRAPP) subunit	1
1538	KOG1954	Endocytosis/signaling protein EHD1	2
1539	KOG1956	DNA topoisomerase III alpha	2
1540	KOG1957	DNA topoisomerase III beta	1
1541	KOG1958	Glycosyl hydrolase, family 38 - alpha-mannosidase	1
1542	KOG1959	Glycosyl hydrolase, family 38 - alpha-mannosidase	3
1543	KOG1960	Predicted RNA-binding protein, contains KH domains	1
1544	KOG1961	Vacuolar sorting protein VPS52/suppressor of actin Sac2	2
1545	KOG1962	B-cell receptor-associated protein and related proteins	5
1546	KOG1963	WD40 repeat protein	1
1547	KOG1964	Nuclear pore complex, rNup107 component (sc Nup84)	1
1548	KOG1965	Sodium/hydrogen exchanger protein	6
1549	KOG1966	Sodium/hydrogen exchanger protein	1
1550	KOG1967	DNA repair/transcription protein Mms19	1
1551	KOG1968	Replication factor C, subunit RFC1 (large subunit)	3
1552	KOG1969	DNA replication checkpoint protein CHL12/CTF18	1
1553	KOG1970	Checkpoint RAD17-RFC complex, RAD17/RAD24 component	1
1554	KOG1971	Lysyl hydroxylase	2
1555	KOG1973	Chromatin remodeling protein, contains PHD Zn-finger	3
1556	KOG1974	DNA topoisomerase I-interacting protein	1
1557	KOG1975	mRNA cap methyltransferase	1
1558	KOG1977	DNA mismatch repair protein - MLH3 family	1
1559	KOG1978	DNA mismatch repair protein - MLH2/PMS1/Pms2 family	2
1560	KOG1979	DNA mismatch repair protein - MLH1 family	1
1561	KOG1980	Uncharacterized conserved protein	1
1562	KOG1981	SOK1 kinase belonging to the STE20/SPS1/GC kinase family	2
1563	KOG1982	Nuclear 5'-3' exoribonuclease-interacting protein, Rai1p	1
1564	KOG1983	Tomosyn and related SNARE-interacting proteins	2
1565	KOG1984	Vesicle coat complex COPII, subunit SFB3	2
1566	KOG1985	Vesicle coat complex COPII, subunit SEC24/subunit SFB2	2
1567	KOG1986	Vesicle coat complex COPII, subunit SEC23	7
1568	KOG1987	Speckle-type POZ protein SPOP and related proteins with TRAF, MATH and BTB/POZ domains	9
1569	KOG1988	Uncharacterized conserved protein	3
1570	KOG1989	ARK protein kinase family	1
1571	KOG1990	Poly(A)-specific exoribonuclease PARN	10
1572	KOG1991	Nuclear transport receptor RANBP7/RANBP8 (importin beta superfamily)	2
1573	KOG1992	Nuclear export receptor CSE1/CAS (importin beta superfamily)	1
1574	KOG1993	Nuclear transport receptor KAP120 (importin beta superfamily)	1
1575	KOG1994	Predicted RNA binding protein, contains G-patch and Zn-finger domains	1
1576	KOG1995	Conserved Zn-finger protein	3
1577	KOG1996	mRNA splicing factor	1
1578	KOG1997	PH domain-containing protein	2
1579	KOG1999	RNA polymerase II transcription elongation factor DSIF/SUPT5H/SPT5	2
1580	KOG2000	Gamma-tubulin complex, DGRIP91/SPC98 component	2
1581	KOG2001	Gamma-tubulin complex, DGRIP84/SPC97 component	1
1582	KOG2002	TPR-containing nuclear phosphoprotein that regulates K(+) uptake	1
1583	KOG2004	Mitochondrial ATP-dependent protease PIM1/LON	4
1584	KOG2005	26S proteasome regulatory complex, subunit RPN1/PSMD2	1
1585	KOG2006	WD40 repeat protein	1
1586	KOG2007	Cysteinyl-tRNA synthetase	2
1587	KOG2009	Transcription initiation factor TFIIIB, Bdp1 subunit	1
1588	KOG2011	Sister chromatid cohesion complex Cohesin, subunit STAG/IRR1/SCC3	1
1589	KOG2012	Ubiquitin activating enzyme UBA1	2
1590	KOG2013	SMT3/SUMO-activating complex, catalytic component UBA2	1
1591	KOG2014	SMT3/SUMO-activating complex, AOS1/RAD31 component	2
1592	KOG2015	NEDD8-activating complex, catalytic component UBA3	1
1593	KOG2016	NEDD8-activating complex, APP-BP1/UBA5 component	2
1594	KOG2017	Molybdopterin synthase sulfurylase	2
1595	KOG2018	Predicted dinucleotide-utilizing enzyme involved in molybdopterin and thiamine biosynthesis	1
1596	KOG2019	Metalloendoprotease HMP1 (insulinase superfamily)	1
1597	KOG2020	Nuclear transport receptor CRM1/MSN5 (importin beta superfamily)	3
1598	KOG2021	Nuclear mRNA export factor receptor LOS1/Exportin-t (importin beta superfamily)	1
1599	KOG2022	Nuclear transport receptor LGL2 (importin beta superfamily)	1
1600	KOG2023	Nuclear transport receptor Karyopherin-beta2/Transportin (importin beta superfamily)	1
1601	KOG2024	Beta-Glucuronidase GUSB (glycosylhydrolase superfamily 2)	1
1602	KOG2025	Chromosome condensation complex Condensin, subunit G	1
1603	KOG2026	Spindle pole body protein - Sad1p	2
1604	KOG2027	Spindle pole body protein	8
1605	KOG2028	ATPase related to the helicase subunit of the Holliday junction resolvase	1
1606	KOG2029	Uncharacterized conserved protein	2
1607	KOG2030	Predicted RNA-binding protein	1
1608	KOG2031	Tyrosyl-DNA phosphodiesterase	1
1609	KOG2032	Uncharacterized conserved protein	1
1610	KOG2033	Low density lipoprotein B-like protein	1
1611	KOG2034	Vacuolar sorting protein PEP3/VPS18	1
1612	KOG2035	Replication factor C, subunit RFC3	2
1613	KOG2036	Predicted P-loop ATPase fused to an acetyltransferase	2
1614	KOG2037	Guanylate-binding protein	3
1615	KOG2038	CAATT-binding transcription factor/60S ribosomal subunit biogenesis protein	1
1616	KOG2039	Transcriptional coactivator p100	2
1617	KOG2040	Glycine dehydrogenase (decarboxylating)	3
1618	KOG2042	Ubiquitin fusion degradation protein-2	1
1619	KOG2043	Signaling protein SWIFT and related BRCT domain proteins	3
1620	KOG2044	5'-3' exonuclease HKE1/RAT1	2
1621	KOG2046	Calponin	1
1622	KOG2047	mRNA splicing factor	1
1623	KOG2048	WD40 repeat protein	2
1624	KOG2049	Translational repressor MPT5/PUF4 and related RNA-binding proteins (Puf superfamily)	1
1625	KOG2050	Puf family RNA-binding protein	1
1626	KOG2051	Nonsense-mediated mRNA decay 2 protein	1
1627	KOG2053	Mitochondrial inheritance and actin cytoskeleton organization protein	1
1628	KOG2054	Nucleolar RNA-associated protein (NRAP)	1
1629	KOG2055	WD40 repeat protein	1
1630	KOG2056	Equilibrative nucleoside transporter protein	4
1631	KOG2058	Ypt/Rab GTPase activating protein	2
1632	KOG2061	Uncharacterized MYND Zn-finger protein	3
1633	KOG2062	26S proteasome regulatory complex, subunit RPN2/PSMD1	1
1634	KOG2063	Vacuolar assembly/sorting proteins VPS39/VAM6/VPS3	2
1635	KOG2064	Poly(ADP-ribose) glycohydrolase	1
1636	KOG2065	Gamma-tubulin ring complex protein	1
1637	KOG2066	Vacuolar assembly/sorting protein VPS41	1
1638	KOG2067	Mitochondrial processing peptidase, alpha subunit	2
1639	KOG2068	MOT2 transcription factor	3
1640	KOG2069	Golgi transport complex subunit	2
1641	KOG2071	mRNA cleavage and polyadenylation factor I/II complex, subunit Pcf11	2
1642	KOG2072	Translation initiation factor 3, subunit a (eIF-3a)	1
1643	KOG2073	SAP family cell cycle dependent phosphatase-associated protein	4
1644	KOG2074	RNA polymerase II transcription initiation/nucleotide excision repair factor TFIIH, subunit TFB1	2
1645	KOG2076	RNA polymerase III transcription factor TFIIIC	1
1646	KOG2078	tRNA modification enzyme	3
1647	KOG2079	Vacuolar assembly/sorting protein VPS8	1
1648	KOG2081	Nuclear transport regulator	2
1649	KOG2082	K+/Cl- cotransporter KCC1 and related transporters	1
1650	KOG2084	Predicted histone tail methylase containing SET domain	5
1651	KOG2085	Serine/threonine protein phosphatase 2A, regulatory subunit	6
1652	KOG2086	Protein tyrosine phosphatase SHP1/Cofactor for p97 ATPase-mediated vesicle membrane fusion	2
1653	KOG2088	Predicted lipase/calmodulin-binding heat-shock protein	6
1654	KOG2089	Metalloendopeptidase family - saccharolysin & thimet oligopeptidase	2
1655	KOG2090	Metalloendopeptidase family - mitochondrial intermediate peptidase	1
1656	KOG2091	Predicted member of glycosyl hydrolase family 18	1
1657	KOG2092	Uncharacterized conserved protein	1
1658	KOG2093	Translesion DNA polymerase - REV1 deoxycytidyl transferase	3
1659	KOG2094	Predicted DNA damage inducible protein	1
1660	KOG2095	DNA polymerase iota/DNA damage inducible protein	1
1661	KOG2096	WD40 repeat protein	1
1662	KOG2097	Predicted N6-adenine methylase involved in transcription regulation	1
1663	KOG2098	Predicted N6-adenine RNA methylase	1
1664	KOG2099	Glycogen phosphorylase	3
1665	KOG2100	Dipeptidyl aminopeptidase	6
1666	KOG2101	Intermediate filament-like protein, sorting nexins, and related proteins containing PX (PhoX) domain(s)	2
1667	KOG2102	Exosomal 3'-5' exoribonuclease complex, subunit Rrp44/Dis3	3
1668	KOG2103	Uncharacterized conserved protein	1
1669	KOG2104	Nuclear transport factor 2	1
1670	KOG2107	Uncharacterized conserved protein, contains double-stranded beta-helix domain	2
1671	KOG2109	WD40 repeat protein	2
1672	KOG2110	Uncharacterized conserved protein, contains WD40 repeats	1
1673	KOG2111	Uncharacterized conserved protein, contains WD40 repeats	2
1674	KOG2112	Lysophospholipase	3
1675	KOG2114	Vacuolar assembly/sorting protein PEP5/VPS11	1
1676	KOG2115	Vacuolar sorting protein VPS45	1
1677	KOG2116	Protein involved in plasmid maintenance/nuclear protein involved in lipid metabolism	2
1678	KOG2117	Uncharacterized conserved protein	1
1679	KOG2118	Predicted membrane protein, contains two CBS domains	7
1680	KOG2119	Predicted bile acid beta-glucosidase	2
1681	KOG2121	Predicted metal-dependent hydrolase (beta-lactamase superfamily)	1
1682	KOG2124	Glycosylphosphatidylinositol anchor synthesis protein	1
1683	KOG2125	Glycosylphosphatidylinositol anchor synthesis protein	1
1684	KOG2126	Glycosylphosphatidylinositol anchor synthesis protein	1
1685	KOG2127	Calmodulin-binding protein CRAG, contains DENN domain	1
1686	KOG2130	Phosphatidylserine-specific receptor PtdSerR, contains JmjC domain	2
1687	KOG2131	Uncharacterized conserved protein, contains JmjC domain	1
1688	KOG2132	Uncharacterized conserved protein, contains JmjC domain	2
1689	KOG2134	Polynucleotide kinase 3' phosphatase	2
1690	KOG2135	Proteins containing the RNA recognition motif	1
1691	KOG2136	Transcriptional regulators binding to the GC-rich sequences	1
1692	KOG2137	Protein kinase	2
1693	KOG2138	Predicted RNA binding protein, contains G-patch domain	1
1694	KOG2139	WD40 repeat protein	1
1695	KOG2140	Uncharacterized conserved protein	1
1696	KOG2141	Protein involved in high osmolarity signaling pathway	1
1697	KOG2142	Molybdenum cofactor sulfurase	4
1698	KOG2143	Uncharacterized conserved protein	1
1699	KOG2144	Tyrosyl-tRNA synthetase, cytoplasmic	1
1700	KOG2145	Cytoplasmic tryptophanyl-tRNA synthetase	1
1701	KOG2146	Splicing coactivator SRm160/300, subunit SRm160 (contains PWI domain)	1
1702	KOG2147	Nucleolar protein involved in 40S ribosome biogenesis	1
1703	KOG2148	Exocyst protein Sec3	1
1704	KOG2149	Uncharacterized conserved protein	1
1705	KOG2150	CCR4-NOT transcriptional regulation complex, NOT5 subunit	1
1706	KOG2151	Predicted transcriptional regulator	2
1707	KOG2152	Sister chromatid cohesion protein	2
1708	KOG2153	Protein involved in the nuclear export of pre-ribosomes	1
1709	KOG2154	Predicted nucleolar protein involved in ribosome biogenesis	2
1710	KOG2155	Tubulin-tyrosine ligase-related protein	1
1711	KOG2159	tRNA nucleotidyltransferase/poly(A) polymerase	3
1712	KOG2160	Armadillo/beta-catenin-like repeat-containing protein	2
1713	KOG2161	Glucosidase I	1
1714	KOG2162	Nonsense-mediated mRNA decay protein	2
1715	KOG2163	Centromere/kinetochore protein zw10 involved in mitotic chromosome segregation	1
1716	KOG2164	Predicted E3 ubiquitin ligase	2
1717	KOG2165	Anaphase-promoting complex (APC), subunit 2	1
1718	KOG2166	Cullins	2
1719	KOG2167	Cullins	1
1720	KOG2168	Cullins	2
1721	KOG2169	Zn-finger transcription factor	3
1722	KOG2171	Karyopherin (importin) beta 3	3
1723	KOG2172	Uncharacterized conserved protein	1
1724	KOG2173	Integral membrane protein	1
1725	KOG2174	Leptin receptor gene-related protein	2
1726	KOG2175	Protein predicted to be involved in carbohydrate metabolism	1
1727	KOG2176	Exocyst complex, subunit SEC15	2
1728	KOG2177	Predicted E3 ubiquitin ligase	2
1729	KOG2178	Predicted sugar kinase	1
1730	KOG2179	Nucleotide excision repair complex XPC-HR23B, subunit XPC/DPB11	2
1731	KOG2180	Late Golgi protein sorting complex, subunit Vps53	1
1732	KOG2182	Hydrolytic enzymes of the alpha/beta hydrolase fold	2
1733	KOG2183	Prolylcarboxypeptidase (angiotensinase C)	3
1734	KOG2184	Tuftelin-interacting protein TIP39, contains G-patch domain	3
1735	KOG2185	Predicted RNA-processing protein, contains G-patch domain	1
1736	KOG2186	Cell growth-regulating nucleolar protein	1
1737	KOG2187	tRNA uracil-5-methyltransferase and related tRNA-modifying enzymes	2
1738	KOG2188	Predicted RNA-binding protein, contains Pumilio domains	1
1739	KOG2189	Vacuolar H+-ATPase V0 sector, subunit a	4
1740	KOG2190	PolyC-binding proteins alphaCP-1 and related KH domain proteins	9
1741	KOG2191	RNA-binding protein NOVA1/PASILLA and related KH domain proteins	1
1742	KOG2194	Aminopeptidases of the M20 family	2
1743	KOG2195	Transferrin receptor and related proteins containing the protease-associated (PA) domain	2
1744	KOG2196	Nuclear porin	3
1745	KOG2197	Ypt/Rab-specific GTPase-activating protein GYP7 and related proteins	7
1746	KOG2198	tRNA cytosine-5-methylases and related enzymes of the NOL1/NOP2/sun superfamily	3
1747	KOG2201	Pantothenate kinase PanK and related proteins	1
1748	KOG2202	U2 snRNP splicing factor, small subunit, and related proteins	2
1749	KOG2203	GTP-binding protein	3
1750	KOG2204	Mannosyl-oligosaccharide alpha-1,2-mannosidase and related glycosyl hydrolases	1
1751	KOG2205	Uncharacterized conserved protein	1
1752	KOG2206	Exosome 3'-5' exoribonuclease complex, subunit PM/SCL-100 (Rrp6)	3
1753	KOG2207	Predicted 3'-5' exonuclease	2
1754	KOG2210	Oxysterol-binding protein	2
1755	KOG2211	Predicted Golgi transport complex 1 protein	1
1756	KOG2212	Alpha-amylase	1
1757	KOG2213	Apoptosis inhibitor 5/fibroblast growth factor 2-interacting factor 2, and related proteins	2
1758	KOG2214	Predicted esterase of the alpha-beta hydrolase superfamily	1
1759	KOG2215	Exocyst complex subunit	2
1760	KOG2216	Conserved coiled/coiled coil protein	1
1761	KOG2217	U4/U6.U5 snRNP associated protein	1
1762	KOG2218	ER to golgi transport protein/RAD50-interacting protein 1	2
1763	KOG2219	Uncharacterized conserved protein	1
1764	KOG2220	Predicted signal transduction protein	1
1765	KOG2225	Proteins containing regions of low-complexity	1
1766	KOG2227	Pre-initiation complex, subunit CDC6, AAA+ superfamily ATPase	1
1767	KOG2228	Origin recognition complex, subunit 4	1
1768	KOG2229	Protein required for actin cytoskeleton organization and cell cycle progression	1
1769	KOG2230	Predicted beta-mannosidase	1
1770	KOG2231	Predicted E3 ubiquitin ligase	1
1771	KOG2232	Ceramidases	3
1772	KOG2233	Alpha-N-acetylglucosaminidase	1
1773	KOG2234	Predicted UDP-galactose transporter	5
1774	KOG2235	Uncharacterized conserved protein	1
1775	KOG2236	Uncharacterized conserved protein	1
1776	KOG2237	Predicted serine protease	5
1777	KOG2238	Uncharacterized conserved protein TEX2, contains PH domain	2
1778	KOG2239	Transcription factor containing NAC and TS-N domains	4
1779	KOG2240	RNA polymerase II general transcription factor BTF3 and related proteins	2
1780	KOG2241	tRNA-binding protein	2
1781	KOG2242	Scaffold/matrix specific factor hnRNP-U/SAF-A, contains SPRY domain	2
1782	KOG2244	Highly conserved protein containing a thioredoxin domain	1
1783	KOG2245	Poly(A) polymerase and related nucleotidyltransferases	3
1784	KOG2246	Galactosyltransferases	5
1785	KOG2248	3'-5' exonuclease	3
1786	KOG2249	3'-5' exonuclease	2
1787	KOG2250	Glutamate/leucine/phenylalanine/valine dehydrogenases	3
1788	KOG2253	U1 snRNP complex, subunit SNU71 and related PWI-motif proteins	2
1789	KOG2254	Predicted endo-1,3-beta-glucanase	2
1790	KOG2255	Peptidyl-tRNA hydrolase	3
1791	KOG2256	Predicted protein involved in nuclear export of pre-ribosomes	2
1792	KOG2257	N-acetylglucosaminyltransferase complex, subunit PIG-P, required for phosphatidylinositol biosynthesis	1
1793	KOG2258	Glycerophosphoryl diester phosphodiesterase	6
1794	KOG2259	Uncharacterized conserved protein	1
1795	KOG2261	Polycomb enhancer protein, EPC	2
1796	KOG2262	Sexual differentiation process protein ISP4	6
1797	KOG2263	Methionine synthase II (cobalamin-independent)	2
1798	KOG2265	Nuclear distribution protein NUDC	2
1799	KOG2266	Chromatin-associated protein Dek and related proteins, contains SAP DNA binding domain	4
1800	KOG2267	Eukaryotic-type DNA primase, large subunit	1
1801	KOG2268	Serine/threonine protein kinase	1
1802	KOG2270	Serine/threonine protein kinase involved in cell cycle control	1
1803	KOG2271	Nuclear pore complex component (sc Nup85)	1
1804	KOG2273	Membrane coat complex Retromer, subunit VPS5/SNX1, Sorting nexins, and related PX domain-containing proteins	3
1805	KOG2274	Predicted importin 9	1
1806	KOG2275	Aminoacylase ACY1 and related metalloexopeptidases	5
1807	KOG2276	Metalloexopeptidases	1
1808	KOG2277	S-M checkpoint control protein CID1 and related nucleotidyltransferases	2
1809	KOG2278	RNA:NAD 2'-phosphotransferase TPT1	1
1810	KOG2280	Vacuolar assembly/sorting protein VPS16	1
1811	KOG2281	Dipeptidyl aminopeptidases/acylaminoacyl-peptidases	2
1812	KOG2282	NADH-ubiquinone oxidoreductase, NDUFS1/75 kDa subunit	1
1813	KOG2283	Clathrin coat dissociation kinase GAK/PTEN/Auxilin and related tyrosine phosphatases	1
1814	KOG2286	Exocyst complex subunit SEC6	1
1815	KOG2287	Galactosyltransferases	5
1816	KOG2288	Galactosyltransferases	6
1817	KOG2289	Rhomboid family proteins	4
1818	KOG2291	Oligosaccharyltransferase, alpha subunit (ribophorin I)	3
1819	KOG2292	Oligosaccharyltransferase, STT3 subunit	2
1820	KOG2293	Daxx-interacting protein MSP58/p78, contains FHA domain	1
1821	KOG2294	Transcription factor of the Forkhead/HNF3 family	2
1822	KOG2295	C2H2 Zn-finger protein	2
1823	KOG2296	Integral membrane protein	1
1824	KOG2297	Predicted translation factor, contains W2 domain	1
1825	KOG2298	Glycyl-tRNA synthetase and related class II tRNA synthetase	1
1826	KOG2299	Ribonuclease HI	1
1827	KOG2300	Uncharacterized conserved protein	1
1828	KOG2301	Voltage-gated Ca2+ channels, alpha1 subunits	1
1829	KOG2303	Predicted NAD synthase, contains CN hydrolase domain	1
1830	KOG2304	3-hydroxyacyl-CoA dehydrogenase	1
1831	KOG2306	Uncharacterized conserved protein	2
1832	KOG2307	Low density lipoprotein receptor	1
1833	KOG2308	Phosphatidic acid-preferring phospholipase A1, contains DDHD domain	1
1834	KOG2309	60s ribosomal protein L2/L8	3
1835	KOG2310	DNA repair exonuclease MRE11	1
1836	KOG2311	NAD/FAD-utilizing protein possibly involved in translation	1
1837	KOG2313	Stress-induced protein UVI31+	3
1838	KOG2314	Translation initiation factor 3, subunit b (eIF-3b)	2
1839	KOG2315	Predicted translation initiation factor related to eIF-3a	1
1840	KOG2316	Predicted ATPase (PP-loop superfamily)	1
1841	KOG2317	Putative translation initiation inhibitor UK114/IBM1	2
1842	KOG2318	Uncharacterized conserved protein	1
1843	KOG2319	Vacuolar assembly/sorting protein VPS9	2
1844	KOG2321	WD40 repeat protein	1
1845	KOG2322	N-methyl-D-aspartate receptor glutamate-binding subunit	1
1846	KOG2323	Pyruvate kinase	7
1847	KOG2325	Predicted transporter/transmembrane protein	2
1848	KOG2326	DNA-binding subunit of a DNA-dependent protein kinase (Ku80 autoantigen)	1
1849	KOG2327	DNA-binding subunit of a DNA-dependent protein kinase (Ku70 autoantigen)	1
1850	KOG2328	Chromosome condensation complex Condensin, subunit H	1
1851	KOG2329	Alkaline ceramidase	1
1852	KOG2330	Splicing factor 3b, subunit 2	2
1853	KOG2331	Predicted glycosylhydrolase	2
1854	KOG2332	Ferritin	7
1855	KOG2333	Uncharacterized conserved protein	1
1856	KOG2334	tRNA-dihydrouridine synthase	1
1857	KOG2335	tRNA-dihydrouridine synthase	2
1858	KOG2336	Molybdopterin biosynthesis-related protein	1
1859	KOG2337	Ubiquitin activating E1 enzyme-like protein	1
1860	KOG2338	Transcriptional effector CCR4-related protein	3
1861	KOG2339	Uncharacterized conserved protein	1
1862	KOG2340	Uncharacterized conserved protein	1
1863	KOG2341	TATA box binding protein (TBP)-associated factor, RNA polymerase II	1
1864	KOG2342	Uncharacterized conserved protein	1
1865	KOG2343	Glucose-repressible protein and related proteins	1
1866	KOG2344	Exocyst component protein and related proteins	13
1867	KOG2345	Serine/threonine protein kinase/TGF-beta stimulated factor	1
1868	KOG2346	Uncharacterized conserved protein	1
1869	KOG2347	Sec5 subunit of exocyst complex	2
1870	KOG2348	Urea transporter	1
1871	KOG2349	Na+:iodide/myo-inositol/multivitamin symporters	1
1872	KOG2350	Zn-finger protein joined to JAZF1 (predicted suppressor)	1
1873	KOG2351	RNA polymerase II, fourth largest subunit	1
1874	KOG2352	Predicted spermine/spermidine synthase	5
1875	KOG2354	RNA Polymerase C (III) 37 kDa subunit	1
1876	KOG2355	Predicted ABC-type transport, ATPase component/CCR4 associated factor	2
1877	KOG2356	Transcriptional activator, adenine-specific DNA methyltransferase	1
1878	KOG2357	Uncharacterized conserved protein	1
1879	KOG2358	NifU-like domain-containing proteins	4
1880	KOG2359	Uncharacterized conserved protein	1
1881	KOG2360	Proliferation-associated nucleolar protein (NOL1)	1
1882	KOG2361	Predicted methyltransferase	2
1883	KOG2362	Uncharacterized Fe-S protein	1
1884	KOG2363	Protein subunit of nuclear ribonuclease P (RNase P)	1
1885	KOG2364	Predicted pseudouridylate synthase	1
1886	KOG2365	Uncharacterized membrane protein	1
1887	KOG2366	Alpha-D-galactosidase (melibiase)	4
1888	KOG2367	Alpha-isopropylmalate synthase/homocitrate synthase	2
1889	KOG2368	Hydroxymethylglutaryl-CoA lyase	1
1890	KOG2369	Lecithin:cholesterol acyltransferase (LCAT)/Acyl-ceramide synthase	5
1891	KOG2370	Cactin	1
1892	KOG2371	Molybdopterin biosynthesis protein	1
1893	KOG2372	Oxidation resistance protein	1
1894	KOG2374	Uncharacterized conserved protein	1
1895	KOG2375	Protein interacting with poly(A)-binding protein	2
1896	KOG2376	Signal recognition particle, subunit Srp72	1
1897	KOG2377	Uncharacterized conserved protein	1
1898	KOG2379	Endonuclease MUS81	1
1899	KOG2380	Prephenate dehydrogenase (NADP+)	1
1900	KOG2381	Phosphatidylinositol 4-kinase	7
1901	KOG2382	Predicted alpha/beta hydrolase	3
1902	KOG2383	Predicted ATPase	2
1903	KOG2385	Uncharacterized conserved protein	2
1904	KOG2386	mRNA capping enzyme, guanylyltransferase (alpha) subunit	1
1905	KOG2387	CTP synthase (UTP-ammonia lyase)	3
1906	KOG2388	UDP-N-acetylglucosamine pyrophosphorylase	4
1907	KOG2389	Predicted bromodomain transcription factor	2
1908	KOG2390	Uncharacterized conserved protein	2
1909	KOG2391	Vacuolar sorting protein/ubiquitin receptor VPS23	1
1910	KOG2392	Serpin	2
1911	KOG2393	Transcription initiation factor IIF, large subunit (RAP74)	2
1912	KOG2394	WD40 protein DMR-N9	1
1913	KOG2395	Protein involved in vacuole import and degradation	1
1914	KOG2396	HAT (Half-A-TPR) repeat-containing protein	1
1915	KOG2397	Protein kinase C substrate, 80 KD protein, heavy chain	2
1916	KOG2398	Predicted proline-serine-threonine phosphatase-interacting protein (PSTPIP)	1
1917	KOG2399	K+-dependent Na+:Ca2+ antiporter	4
1918	KOG2400	Nuclear protein ZAP	1
1919	KOG2401	Predicted MutS-related protein involved in mismatch repair	4
1920	KOG2402	Paf1/RNA polymerase II complex, RTF1 component (involved in regulation of TATA box-binding protein)	1
1921	KOG2403	Succinate dehydrogenase, flavoprotein subunit	5
1922	KOG2405	Predicted 3'-5' exonuclease	1
1923	KOG2406	MADS box transcription factor	1
1924	KOG2407	GPI transamidase complex, GPI16/PIG-T component, involved in glycosylphosphatidylinositol anchor biosynthesis	1
1925	KOG2408	Peroxidase/oxygenase	1
1926	KOG2409	KRR1-interacting protein involved in 40S ribosome biogenesis	2
1927	KOG2410	Gamma-glutamyltransferase	4
1928	KOG2411	Aspartyl-tRNA synthetase, mitochondrial	2
1929	KOG2412	Nuclear-export-signal (NES)-containing protein/polyadenylated-RNA export factor	1
1930	KOG2413	Xaa-Pro aminopeptidase	2
1931	KOG2414	Putative Xaa-Pro aminopeptidase	1
1932	KOG2415	Electron transfer flavoprotein ubiquinone oxidoreductase	2
1933	KOG2416	Acinus (induces apoptotic chromatin condensation)	1
1934	KOG2417	Predicted G-protein coupled receptor	2
1935	KOG2419	Phosphatidylserine decarboxylase	2
1936	KOG2420	Phosphatidylserine decarboxylase	1
1937	KOG2421	Predicted starch-binding protein	2
1938	KOG2422	Uncharacterized conserved protein	1
1939	KOG2423	Nucleolar GTPase	1
1940	KOG2424	Protein involved in transcription start site selection	1
1941	KOG2425	Nuclear protein involved in cell morphogenesis and cell surface growth	1
1942	KOG2426	Dihydroxyacetone kinase/glycerone kinase	2
1943	KOG2427	Uncharacterized conserved protein	1
1944	KOG2428	Uncharacterized conserved protein	1
1945	KOG2429	Glycosyl hydrolase, family 47	2
1946	KOG2431	1, 2-alpha-mannosidase	1
1947	KOG2432	Uncharacterized conserved protein	1
1948	KOG2433	Uncharacterized conserved protein	2
1949	KOG2434	RNA polymerase I transcription factor	1
1950	KOG2435	Uncharacterized conserved protein	2
1951	KOG2436	Acetylglutamate kinase/acetylglutamate synthase	3
1952	KOG2438	Glutamyl-tRNA amidotransferase subunit B	1
1953	KOG2439	Nuclear architecture related protein	2
1954	KOG2440	Pyrophosphate-dependent phosphofructo-1-kinase	9
1955	KOG2441	mRNA splicing factor/probable chromatin binding snw family nuclear protein	1
1956	KOG2442	Uncharacterized conserved protein, contains PA domain	4
1957	KOG2443	Uncharacterized conserved protein	2
1958	KOG2444	WD40 repeat protein	2
1959	KOG2445	Nuclear pore complex component (sc Seh1)	1
1960	KOG2446	Glucose-6-phosphate isomerase	3
1961	KOG2447	Oligosaccharyltransferase, delta subunit (ribophorin II)	1
1962	KOG2448	Dihydroxy-acid dehydratase	1
1963	KOG2449	Methylmalonate semialdehyde dehydrogenase	4
1964	KOG2450	Aldehyde dehydrogenase	9
1965	KOG2451	Aldehyde dehydrogenase	2
1966	KOG2453	Aldehyde dehydrogenase	2
1967	KOG2454	Betaine aldehyde dehydrogenase	1
1968	KOG2456	Aldehyde dehydrogenase	5
1969	KOG2457	A/G-specific adenine DNA glycosylase	2
1970	KOG2458	Endoplasmic reticulum protein EP58, contains filamin rod domain and KDEL motif	3
1971	KOG2459	GPI transamidase complex, GPI17/PIG-S component, involved in glycosylphosphatidylinositol anchor biosynthesis	1
1972	KOG2460	Signal recognition particle, subunit Srp68	1
1973	KOG2463	Predicted RNA-binding protein Nob1p involved in 26S proteasome assembly	2
1974	KOG2464	Serine/threonine kinase (haspin family)	1
1975	KOG2465	Uncharacterized conserved protein	1
1976	KOG2466	Uridine permease/thiamine transporter/allantoin transport	1
1977	KOG2467	Glycine/serine hydroxymethyltransferase	5
1978	KOG2468	Dolichol kinase	1
1979	KOG2469	IMP-GMP specific 5'-nucleotidase	2
1980	KOG2470	Similar to IMP-GMP specific 5'-nucleotidase	1
1981	KOG2471	TPR repeat-containing protein	1
1982	KOG2472	Phenylalanyl-tRNA synthetase beta subunit	1
1983	KOG2473	RNA polymerase III transcription factor (TF)IIIC subunit	2
1984	KOG2474	Zinc transporter and related ZIP domain-containing proteins	2
1985	KOG2476	Uncharacterized conserved protein	1
1986	KOG2477	Uncharacterized conserved protein	1
1987	KOG2478	Putative RNA polymerase II regulator	1
1988	KOG2479	Translation initiation factor 3, subunit d (eIF-3d)	2
1989	KOG2480	3-hydroxy-3-methylglutaryl-CoA (HMG-CoA) reductase	1
1990	KOG2481	Protein required for normal rRNA processing	2
1991	KOG2484	GTPase	3
1992	KOG2485	Conserved ATP/GTP binding protein	2
1993	KOG2486	Predicted GTPase	3
1994	KOG2487	RNA polymerase II transcription initiation/nucleotide excision repair factor TFIIH, subunit TFB4	1
1995	KOG2488	Acetyltransferase (GNAT) domain-containing protein	1
1996	KOG2489	Transmembrane protein	1
1997	KOG2490	Predicted membrane protein	1
1998	KOG2491	Nuclear matrix protein	1
[truncated: 1,326 more rows]

## Sheet: Supplemenatary table 2
Supplemenatary table 2. Frequency of identified SSR
Repeats	5	6	7	8	9	10	11	12	13	14	15	16	17	18	19	20	21	22	23	24	25	26	27	28	29	30	31	32	33	34	35	total
AC	-	47	21	25	20	3	-	1	-	1	-	1	1	1	1	-	-	-	-	-	-	-	-	-	-	-	-	-	-	-	-	122
AG	-	248	128	89	57	32	23	12	14	10	13	6	3	8	5	12	3	-	1	-	2	-	-	-	-	-	-	-	-	-	-	666
AT	-	104	68	61	60	31	20	10	9	3	5	5	7	9	4	5	-	1	-	-	-	-	-	-	-	-	-	-	1	-	-	403
CA	-	57	41	4	10	8	2	3	-	-	1	-	-	1	-	-	-	-	-	-	-	-	-	-	-	-	-	-	-	-	-	127
CG	-	2	1	1	-	-	-	-	-	-	-	-	-	-	-	-	-	-	-	-	-	-	-	-	-	-	-	-	-	-	-	4
CT	-	111	96	75	63	33	16	14	2	8	7	3	3	2	1	2	1	2	-	-	1	-	-	-	1	6	1	-	-	-	-	448
GA	-	166	102	51	18	8	22	10	3	11	1	3	2	6	4	2	2	-	1	3	-	-	2	-	-	-	-	-	-	-	1	418
GC	-	3	-	-	-	-	-	-	-	-	-	-	-	-	-	-	-	-	-	-	-	-	-	-	-	-	-	-	-	-	-	3
GT	-	41	18	23	29	11	1	1	-	-	-	-	-	-	-	-	-	-	-	-	-	-	-	-	-	-	-	-	-	-	-	124
TA	-	132	96	32	34	30	38	30	1	3	3	2	2	2	2	-	2	3	-	1	-	-	-	-	-	-	-	-	-	-	-	413
TC	-	283	113	73	46	24	7	18	5	10	3	5	1	4	6	2	6	1	1	1	-	-	3	-	-	-	-	1	-	-	-	613
TG	-	98	44	19	13	3	3	3	-	-	-	-	-	-	-	-	1	-	-	-	-	-	-	-	-	-	-	-	-	-	-	184
AAC	17	4	1	-	-	-	-	-	-	-	-	-	-	-	-	-	-	-	-	-	-	-	-	-	-	-	-	-	-	-	-	22
AAG	48	23	12	3	1	6	1	-	-	-	-	-	-	-	-	-	-	-	-	-	-	-	-	-	-	-	-	-	-	-	-	94
AAT	54	6	9	8	1	-	-	-	-	1	-	-	-	-	-	1	-	-	-	-	-	-	-	-	-	-	-	-	-	-	-	80
ACA	17	10	-	-	-	-	-	-	-	-	-	-	-	-	-	-	-	-	-	-	-	-	-	-	-	-	-	-	-	-	-	27
ACC	28	10	4	-	-	-	-	-	-	-	-	-	-	-	-	-	-	-	-	-	-	-	-	-	-	-	-	-	-	-	-	42
ACG	4	3	1	-	-	-	-	-	-	-	-	-	-	-	-	-	-	-	-	-	-	-	-	-	-	-	-	-	-	-	-	8
ACT	3	-	-	1	-	-	-	-	-	-	-	-	-	-	-	-	-	-	-	-	-	-	-	-	-	-	-	-	-	-	-	4
AGA	85	27	7	7	-	2	-	-	-	-	-	-	-	-	-	-	-	-	-	-	-	-	-	-	-	-	-	-	-	-	-	128
AGC	32	3	5	-	-	-	-	-	-	-	-	-	-	-	-	-	-	-	-	-	-	-	-	-	-	-	-	-	-	-	-	40
AGG	21	5	1	2	1	-	-	-	-	-	-	-	-	-	-	-	-	-	-	-	-	-	-	-	-	-	-	-	-	-	-	30
AGT	6	4	-	-	-	-	-	-	-	-	-	-	-	-	-	-	-	-	-	-	-	-	-	-	-	-	-	-	-	-	-	10
ATA	34	13	15	3	-	-	-	1	1	-	1	-	-	-	-	-	-	-	-	-	-	-	-	-	-	-	-	-	-	-	-	68
ATC	27	23	1	1	-	-	-	-	-	-	-	-	-	-	-	-	-	-	-	-	-	-	-	-	-	-	-	-	-	-	-	52
ATG	22	21	1	10	-	-	1	-	-	-	-	-	-	-	-	-	-	-	-	-	-	-	-	-	-	-	-	-	-	-	-	55
ATT	41	22	9	5	-	2	1	1	-	-	1	1	-	-	-	-	-	-	-	-	-	-	-	-	-	-	-	-	-	-	-	83
CAA	40	6	-	-	-	-	-	-	-	-	-	-	-	-	-	-	-	-	-	-	-	-	-	-	-	-	-	-	-	-	-	46
CAC	22	3	5	1	-	-	-	-	-	-	-	-	-	-	-	-	-	-	-	-	-	-	-	-	-	-	-	-	-	-	-	31
CAG	40	12	2	1	1	-	-	-	-	-	-	-	-	-	-	-	-	-	-	-	-	-	-	-	-	-	-	-	-	-	-	56
CAT	47	6	4	6	-	-	-	-	-	-	-	-	-	-	-	-	-	-	-	-	-	-	-	-	-	-	-	-	-	-	-	63
CCA	20	11	-	4	-	-	-	-	-	-	-	-	-	-	-	-	-	-	-	-	-	-	-	-	-	-	-	-	-	-	-	35
CCG	9	4	1	-	-	-	-	-	-	-	-	-	-	-	-	-	-	-	-	-	-	-	-	-	-	-	-	-	-	-	-	14
CCT	17	5	2	-	-	-	-	-	-	-	-	-	-	-	-	-	-	-	-	-	-	-	-	-	-	-	-	-	-	-	-	24
CGA	14	-	1	-	-	-	-	-	-	-	-	-	-	-	-	-	-	-	-	-	-	-	-	-	-	-	-	-	-	-	-	15
CGC	17	1	1	-	-	-	-	-	-	-	-	-	-	-	-	-	-	-	-	-	-	-	-	-	-	-	-	-	-	-	-	19
CGG	14	10	-	1	-	-	-	-	-	-	-	-	-	-	-	-	-	-	-	-	-	-	-	-	-	-	-	-	-	-	-	25
CGT	9	-	-	-	-	-	-	-	2	-	-	-	-	-	-	-	-	-	-	-	-	-	-	-	-	-	-	-	-	-	-	11
CTA	5	2	-	-	-	-	-	-	-	-	-	-	-	-	-	-	-	-	-	-	-	-	-	-	-	-	-	-	-	-	-	7
CTC	17	4	7	1	-	-	-	-	-	-	-	-	-	-	-	-	-	-	-	-	-	-	-	-	-	-	-	-	-	-	-	29
CTG	17	3	1	-	1	-	-	-	-	-	-	-	-	-	-	-	-	-	-	-	-	-	-	-	-	-	-	-	-	-	-	22
CTT	64	17	5	6	-	-	-	-	-	-	-	-	-	-	-	-	-	-	-	-	-	-	-	-	-	-	-	-	-	-	-	92
GAA	117	49	21	18	3	-	1	1	-	-	-	-	-	-	-	-	-	-	-	-	-	-	-	-	-	-	-	-	-	-	-	210
GAC	18	-	-	-	-	-	-	-	-	-	-	-	-	-	-	-	-	-	-	-	-	-	-	-	-	-	-	-	-	-	-	18
GAG	45	15	1	1	-	-	1	-	-	-	-	-	-	-	-	-	-	-	-	-	-	-	-	-	-	-	-	-	-	-	-	63
GAT	52	32	4	7	-	-	-	-	-	-	-	-	-	-	-	-	-	-	-	-	-	-	-	-	-	-	-	-	-	-	-	95
GCA	37	11	7	-	-	-	-	-	-	-	-	-	-	-	-	-	-	-	-	-	-	-	-	-	-	-	-	-	-	-	-	55
GCC	16	1	-	-	-	-	-	-	-	-	-	-	-	-	-	-	-	-	-	-	-	-	-	-	-	-	-	-	-	-	-	17
GCG	11	5	2	-	-	-	-	-	-	-	-	-	-	-	-	-	-	-	-	-	-	-	-	-	-	-	-	-	-	-	-	18
GCT	22	4	-	1	-	-	-	-	-	-	-	-	-	-	-	-	-	-	-	-	-	-	-	-	-	-	-	-	-	-	-	27
GGA	50	14	4	1	-	-	-	-	-	-	-	-	-	-	-	-	-	-	-	-	-	-	-	-	-	-	-	-	-	-	-	69
GGC	32	5	3	-	1	-	-	-	-	-	-	-	-	-	-	-	-	-	-	-	-	-	-	-	-	-	-	-	-	-	-	41
GGT	28	12	12	7	2	-	-	-	-	-	-	-	-	-	-	-	-	-	-	-	-	-	-	-	-	-	-	-	-	-	-	61
GTA	5	4	1	-	-	-	-	-	-	-	-	-	-	-	-	-	-	-	-	-	-	-	-	-	-	-	-	-	-	-	-	10
GTC	10	3	-	-	-	-	-	-	-	-	-	-	-	-	-	-	-	-	-	-	-	-	-	-	-	-	-	-	-	-	-	13
GTG	8	7	-	1	-	2	-	-	-	-	-	-	-	-	-	-	-	-	-	-	-	-	-	-	-	-	-	-	-	-	-	18
GTT	25	12	1	-	-	-	-	-	-	-	-	-	-	-	-	-	-	-	-	-	-	-	-	-	-	-	-	-	-	-	-	38
TAA	28	11	16	14	-	2	2	1	-	-	-	-	-	-	-	-	-	-	-	-	-	-	-	-	-	-	-	-	-	-	-	74
TAC	12	2	-	-	-	-	-	-	-	-	-	-	-	-	-	-	-	-	-	-	-	-	-	-	-	-	-	-	-	-	-	14
TAG	3	2	-	-	-	-	-	-	-	-	-	-	-	-	-	-	-	-	-	-	-	-	-	-	-	-	-	-	-	-	-	5
TAT	21	21	15	14	-	2	4	-	-	-	-	-	-	-	-	-	-	-	-	-	-	-	-	-	-	-	-	-	-	-	-	77
TCA	42	17	9	12	-	1	-	-	-	-	-	-	-	-	-	-	-	-	-	-	-	-	-	-	-	-	-	-	-	-	-	81
TCC	25	2	3	2	-	-	-	-	-	-	-	-	-	-	-	-	-	-	-	-	-	-	-	-	-	-	-	-	-	-	-	32
TCG	16	4	-	-	-	-	-	-	-	-	-	-	-	-	-	-	-	-	-	-	-	-	-	-	-	-	-	-	-	-	-	20
TCT	61	35	22	15	-	-	-	-	-	1	-	-	-	-	-	-	-	-	-	-	-	-	-	-	-	-	-	-	-	-	-	134
TGA	46	20	12	5	-	7	-	-	-	-	-	-	-	-	-	-	-	-	-	-	-	-	-	-	-	-	-	-	-	-	-	90
TGC	36	24	2	-	-	-	-	-	-	-	-	-	-	-	-	-	-	-	-	-	-	-	-	-	-	-	-	-	-	-	-	62
TGG	51	11	7	-	-	5	-	-	-	-	-	-	-	-	-	-	-	-	-	-	-	-	-	-	-	-	-	-	-	-	-	74
TGT	18	5	1	-	-	-	-	-	-	-	-	-	-	-	-	-	-	-	-	-	-	-	-	-	-	-	-	-	-	-	-	24
TTA	40	13	1	-	2	1	2	-	-	1	-	-	-	-	-	-	-	-	-	-	-	-	-	-	-	-	-	-	-	-	-	60
TTC	80	45	28	13	4	-	2	-	-	-	-	-	-	-	-	-	-	-	-	-	-	-	-	-	-	-	-	-	-	-	-	172
TTG	15	5	4	-	-	-	-	-	-	-	-	-	-	-	-	-	-	-	-	-	-	-	-	-	-	-	-	-	-	-	-	24
AAAC	1	1	-	-	-	-	-	-	-	-	-	-	-	-	-	-	-	-	-	-	-	-	-	-	-	-	-	-	-	-	-	2
AAAG	1	2	1	-	-	-	-	-	-	-	-	-	-	-	-	-	-	-	-	-	-	-	-	-	-	-	-	-	-	-	-	4
AAAT	4	2	-	-	-	-	-	-	-	-	-	-	-	-	-	-	-	-	-	-	-	-	-	-	-	-	-	-	-	-	-	6
AACC	1	-	-	-	-	-	-	-	-	-	-	-	-	-	-	-	-	-	-	-	-	-	-	-	-	-	-	-	-	-	-	1
AAGA	1	1	-	-	-	-	-	-	1	-	-	-	-	-	-	-	-	-	-	-	-	-	-	-	-	-	-	-	-	-	-	3
AAGT	1	-	-	-	-	-	-	-	-	-	-	-	-	-	-	-	-	-	-	-	-	-	-	-	-	-	-	-	-	-	-	1
AATA	1	-	-	-	-	-	-	-	-	-	-	-	-	-	-	-	-	-	-	-	-	-	-	-	-	-	-	-	-	-	-	1
AATC	1	-	-	-	-	-	-	-	-	-	-	-	-	-	-	-	-	-	-	-	-	-	-	-	-	-	-	-	-	-	-	1
AATT	1	-	-	-	-	-	-	-	-	-	-	-	-	-	-	-	-	-	-	-	-	-	-	-	-	-	-	-	-	-	-	1
AGAA	6	2	-	-	-	-	-	-	-	-	-	-	-	-	-	-	-	-	-	-	-	-	-	-	-	-	-	-	-	-	-	8
ATAA	1	-	1	-	-	-	-	-	-	-	-	-	-	-	-	-	-	-	-	-	-	-	-	-	-	-	-	-	-	-	-	2
ATAC	-	1	-	-	-	-	-	-	-	-	-	-	-	-	-	-	-	-	-	-	-	-	-	-	-	-	-	-	-	-	-	1
ATAG	2	-	-	-	-	-	-	-	-	-	-	-	-	-	-	-	-	-	-	-	-	-	-	-	-	-	-	-	-	-	-	2
ATCT	-	1	-	-	-	-	-	-	-	-	-	-	-	-	-	-	-	-	-	-	-	-	-	-	-	-	-	-	-	-	-	1
ATGA	1	-	-	-	-	-	-	-	-	-	-	-	-	-	-	-	-	-	-	-	-	-	-	-	-	-	-	-	-	-	-	1
ATGG	1	-	-	-	-	-	-	-	-	-	-	-	-	-	-	-	-	-	-	-	-	-	-	-	-	-	-	-	-	-	-	1
ATTA	2	2	-	-	-	-	-	-	-	-	-	-	-	-	-	-	-	-	-	-	-	-	-	-	-	-	-	-	-	-	-	4
ATTC	1	-	-	-	-	-	-	-	-	-	-	-	-	-	-	-	-	-	-	-	-	-	-	-	-	-	-	-	-	-	-	1
ATTT	4	-	-	-	-	-	-	-	-	-	-	-	-	-	-	-	-	-	-	-	-	-	-	-	-	-	-	-	-	-	-	4
CAAC	1	-	-	-	-	-	-	-	-	-	-	-	-	-	-	-	-	-	-	-	-	-	-	-	-	-	-	-	-	-	-	1
CACT	5	-	-	-	-	-	-	-	-	-	-	-	-	-	-	-	-	-	-	-	-	-	-	-	-	-	-	-	-	-	-	5
CAGC	5	-	-	-	-	-	-	-	-	-	-	-	-	-	-	-	-	-	-	-	-	-	-	-	-	-	-	-	-	-	-	5
CATA	-	1	-	-	-	-	-	-	-	-	-	-	-	-	-	-	-	-	-	-	-	-	-	-	-	-	-	-	-	-	-	1
CCGT	1	-	-	-	-	-	-	-	-	-	-	-	-	-	-	-	-	-	-	-	-	-	-	-	-	-	-	-	-	-	-	1
CCTT	1	-	-	-	-	-	-	-	-	-	-	-	-	-	-	-	-	-	-	-	-	-	-	-	-	-	-	-	-	-	-	1
CTCA	1	2	-	-	-	-	-	-	-	-	-	-	-	-	-	-	-	-	-	-	-	-	-	-	-	-	-	-	-	-	-	3
GAAA	2	-	5	-	-	-	-	-	-	-	-	-	-	-	-	-	-	-	-	-	-	-	-	-	-	-	-	-	-	-	-	7
GAAT	1	-	1	-	-	-	-	-	-	-	-	-	-	-	-	-	-	-	-	-	-	-	-	-	-	-	-	-	-	-	-	2
GACA	-	1	-	-	-	-	-	-	-	-	-	-	-	-	-	-	-	-	-	-	-	-	-	-	-	-	-	-	-	-	-	1
GATA	1	-	-	-	-	-	-	-	-	-	-	-	-	-	-	-	-	-	-	-	-	-	-	-	-	-	-	-	-	-	-	1
GATT	4	-	-	-	-	-	-	-	-	-	-	-	-	-	-	-	-	-	-	-	-	-	-	-	-	-	-	-	-	-	-	4
GGAA	7	-	-	-	-	-	-	-	-	-	-	-	-	-	-	-	-	-	-	-	-	-	-	-	-	-	-	-	-	-	-	7
GGTT	1	-	-	-	-	-	-	-	-	-	-	-	-	-	-	-	-	-	-	-	-	-	-	-	-	-	-	-	-	-	-	1
GTAT	1	-	-	-	-	-	-	-	-	-	-	-	-	-	-	-	-	-	-	-	-	-	-	-	-	-	-	-	-	-	-	1
GTTA	1	-	-	-	-	-	-	-	-	-	-	-	-	-	-	-	-	-	-	-	-	-	-	-	-	-	-	-	-	-	-	1
GTTG	11	-	-	-	-	-	-	-	-	-	-	-	-	-	-	-	-	-	-	-	-	-	-	-	-	-	-	-	-	-	-	11
GTTT	1	-	-	-	-	-	-	-	-	-	-	-	-	-	-	-	-	-	-	-	-	-	-	-	-	-	-	-	-	-	-	1
TAAA	4	2	-	-	-	-	-	-	-	-	-	-	-	-	-	-	-	-	-	-	-	-	-	-	-	-	-	-	-	-	-	6
TAAT	-	1	-	-	-	-	-	-	-	-	-	-	-	-	-	-	-	-	-	-	-	-	-	-	-	-	-	-	-	-	-	1
TATC	1	-	-	-	-	-	-	-	-	-	-	-	-	-	-	-	-	-	-	-	-	-	-	-	-	-	-	-	-	-	-	1
TATG	2	-	-	-	-	-	-	-	-	-	-	-	-	-	-	-	-	-	-	-	-	-	-	-	-	-	-	-	-	-	-	2
TCCT	12	-	-	-	-	-	-	-	-	-	-	-	-	-	-	-	-	-	-	-	-	-	-	-	-	-	-	-	-	-	-	12
TCTA	1	-	-	-	-	-	-	-	-	-	-	-	-	-	-	-	-	-	-	-	-	-	-	-	-	-	-	-	-	-	-	1
TCTT	3	-	-	-	-	-	-	-	-	-	-	-	-	-	-	-	-	-	-	-	-	-	-	-	-	-	-	-	-	-	-	3
TGAA	1	-	-	-	-	-	-	-	-	-	-	-	-	-	-	-	-	-	-	-	-	-	-	-	-	-	-	-	-	-	-	1
TGCA	-	2	-	-	-	-	-	-	-	-	-	-	-	-	-	-	-	-	-	-	-	-	-	-	-	-	-	-	-	-	-	2
TGTA	1	-	-	-	-	-	-	-	-	-	-	-	-	-	-	-	-	-	-	-	-	-	-	-	-	-	-	-	-	-	-	1
TGTT	3	-	-	-	-	-	-	-	-	-	-	-	-	-	-	-	-	-	-	-	-	-	-	-	-	-	-	-	-	-	-	3
TTAG	-	1	-	-	-	-	-	-	-	-	-	-	-	-	-	-	-	-	-	-	-	-	-	-	-	-	-	-	-	-	-	1
TTCC	12	-	-	12	-	-	-	-	-	-	-	-	-	-	-	-	-	-	-	-	-	-	-	-	-	-	-	-	-	-	-	24
TTCT	1	2	4	-	4	-	-	-	-	-	-	-	-	-	-	-	-	-	-	-	-	-	-	-	-	-	-	-	-	-	-	11
TTGA	1	-	-	-	-	-	-	-	-	-	-	-	-	-	-	-	-	-	-	-	-	-	-	-	-	-	-	-	-	-	-	1
TTTA	2	7	-	-	-	-	-	4	-	-	-	-	-	-	-	-	-	-	-	-	-	-	-	-	-	-	-	-	-	-	-	13
TTTC	10	-	-	-	-	-	1	-	-	-	-	-	-	-	-	-	-	-	-	-	-	-	-	-	-	-	-	-	-	-	-	11
TTTG	1	-	-	-	-	-	-	-	-	-	-	-	-	-	-	-	-	-	-	-	-	-	-	-	-	-	-	-	-	-	-	1
AAAAG	1	-	-	-	-	-	-	-	-	-	-	-	-	-	-	-	-	-	-	-	-	-	-	-	-	-	-	-	-	-	-	1
AAAAT	2	-	-	-	-	-	-	-	-	-	-	-	-	-	-	-	-	-	-	-	-	-	-	-	-	-	-	-	-	-	-	2
AAATA	-	1	-	-	-	-	-	-	-	-	-	-	-	-	-	-	-	-	-	-	-	-	-	-	-	-	-	-	-	-	-	1
AACGC	1	-	-	-	-	-	-	-	-	-	-	-	-	-	-	-	-	-	-	-	-	-	-	-	-	-	-	-	-	-	-	1
AAGCA	2	-	-	-	-	-	-	-	-	-	-	-	-	-	-	-	-	-	-	-	-	-	-	-	-	-	-	-	-	-	-	2
ACCAT	1	-	-	-	-	-	-	-	-	-	-	-	-	-	-	-	-	-	-	-	-	-	-	-	-	-	-	-	-	-	-	1
AGAGA	1	-	-	-	-	-	-	-	-	-	-	-	-	-	-	-	-	-	-	-	-	-	-	-	-	-	-	-	-	-	-	1
ATTTT	-	-	-	-	3	-	-	-	-	-	-	-	-	-	-	-	-	-	-	-	-	-	-	-	-	-	-	-	-	-	-	3
CTAAA	1	-	-	-	-	-	-	-	-	-	-	-	-	-	-	-	-	-	-	-	-	-	-	-	-	-	-	-	-	-	-	1
CTCTT	2	-	-	-	-	-	-	-	-	-	-	-	-	-	-	-	-	-	-	-	-	-	-	-	-	-	-	-	-	-	-	2
CTTCT	3	-	-	-	-	-	-	-	-	-	-	-	-	-	-	-	-	-	-	-	-	-	-	-	-	-	-	-	-	-	-	3
GAAGA	1	-	-	-	-	-	-	-	-	-	-	-	-	-	-	-	-	-	-	-	-	-	-	-	-	-	-	-	-	-	-	1
GAGAA	-	-	-	1	-	-	-	-	-	-	-	-	-	-	-	-	-	-	-	-	-	-	-	-	-	-	-	-	-	-	-	1
TCTCA	-	-	-	-	-	3	-	-	-	-	-	-	-	-	-	-	-	-	-	-	-	-	-	-	-	-	-	-	-	-	-	3
TCTTT	1	-	-	-	-	-	-	-	-	-	-	-	-	-	-	-	-	-	-	-	-	-	-	-	-	-	-	-	-	-	-	1
TTATT	-	1	-	-	-	-	-	-	-	-	-	-	-	-	-	-	-	-	-	-	-	-	-	-	-	-	-	-	-	-	-	1
TTCTG	1	-	-	-	-	-	-	-	-	-	-	-	-	-	-	-	-	-	-	-	-	-	-	-	-	-	-	-	-	-	-	1
TTCTT	-	-	-	-	-	-	2	-	-	-	-	-	-	-	-	-	-	-	-	-	-	-	-	-	-	-	-	-	-	-	-	2
TTTTC	1	-	-	-	-	-	-	-	-	-	-	-	-	-	-	-	-	-	-	-	-	-	-	-	-	-	-	-	-	-	-	1
AAACGC	-	-	2	-	-	-	-	-	-	-	-	-	-	-	-	-	-	-	-	-	-	-	-	-	-	-	-	-	-	-	-	2
ACCAAA	-	6	-	-	-	-	-	-	-	-	-	-	-	-	-	-	-	-	-	-	-	-	-	-	-	-	-	-	-	-	-	6
ACTGGC	-	-	1	-	-	-	-	-	-	-	-	-	-	-	-	-	-	-	-	-	-	-	-	-	-	-	-	-	-	-	-	1
CAAACG	-	-	-	-	1	-	-	-	-	-	-	-	-	-	-	-	-	-	-	-	-	-	-	-	-	-	-	-	-	-	-	1
CATCTT	2	-	-	-	-	-	-	-	-	-	-	-	-	-	-	-	-	-	-	-	-	-	-	-	-	-	-	-	-	-	-	2
CATTCA	-	3	-	-	-	-	-	-	-	-	-	-	-	-	-	-	-	-	-	-	-	-	-	-	-	-	-	-	-	-	-	3
CCAAAA	1	-	-	-	-	-	-	-	-	-	-	-	-	-	-	-	-	-	-	-	-	-	-	-	-	-	-	-	-	-	-	1
CCATGC	-	1	-	-	-	-	-	-	-	-	-	-	-	-	-	-	-	-	-	-	-	-	-	-	-	-	-	-	-	-	-	1
CCATTC	1	-	-	-	-	-	-	-	-	-	-	-	-	-	-	-	-	-	-	-	-	-	-	-	-	-	-	-	-	-	-	1
CGATGC	-	-	3	-	-	-	-	-	-	-	-	-	-	-	-	-	-	-	-	-	-	-	-	-	-	-	-	-	-	-	-	3
GCACCA	-	2	-	-	-	-	-	-	-	-	-	-	-	-	-	-	-	-	-	-	-	-	-	-	-	-	-	-	-	-	-	2
GCCACC	1	-	-	-	-	-	-	-	-	-	-	-	-	-	-	-	-	-	-	-	-	-	-	-	-	-	-	-	-	-	-	1
GCGTTT	-	-	-	-	-	-	1	-	-	-	-	-	-	-	-	-	-	-	-	-	-	-	-	-	-	-	-	-	-	-	-	1
GGCTGT	1	-	-	-	-	-	-	-	-	-	-	-	-	-	-	-	-	-	-	-	-	-	-	-	-	-	-	-	-	-	-	1
GTAATG	2	-	-	-	-	-	-	-	-	-	-	-	-	-	-	-	-	-	-	-	-	-	-	-	-	-	-	-	-	-	-	2
GTTGGT	-	2	-	-	-	-	-	-	-	-	-	-	-	-	-	-	-	-	-	-	-	-	-	-	-	-	-	-	-	-	-	2
TCATGC	-	-	-	-	1	-	-	-	-	-	-	-	-	-	-	-	-	-	-	-	-	-	-	-	-	-	-	-	-	-	-	1
TCTTTC	1	-	-	-	-	-	-	-	-	-	-	-	-	-	-	-	-	-	-	-	-	-	-	-	-	-	-	-	-	-	-	1
TGATGG	-	-	-	1	-	-	-	-	-	-	-	-	-	-	-	-	-	-	-	-	-	-	-	-	-	-	-	-	-	-	-	1
TGTGGT	1	-	-	-	-	-	-	-	-	-	-	-	-	-	-	-	-	-	-	-	-	-	-	-	-	-	-	-	-	-	-	1
TTTGCT	1	-	-	-	-	-	-	-	-	-	-	-	-	-	-	-	-	-	-	-	-	-	-	-	-	-	-	-	-	-	-	1
Total	1919	1988	1017	638	376	216	151	110	38	49	35	26	19	33	23	24	15	7	3	5	3	0	5	0	1	6	1	1	1	0	1	6711

## Sheet: Supplementary table 3
Supplemenatary table 3. The designed SSR primer details
S.No	Primer ID	Unigene ID	SSR	SSR length	Forward primer (5'-3')	Reverse primer (5'-3')	Product size (bp)
1	VumSSR01	TRINITY_DN38373_c0_g1_i1	(AGC)5	15	CACTCGAATTCGCATGGCTG	CTCCATCTCAGGGACCAGGA	202
2	VumSSR02	TRINITY_DN38378_c0_g1_i1	(TTG)5	15	GCACGCGTTCCAGAAGATTG	TGACAACTTCCCACATGCCA	273
3	VumSSR03	TRINITY_DN38370_c0_g1_i1	(GCT)5	15	GCTGTTGAACACATGTCAGGG	AGAGGCCCTTCTCTTGAGGT	227
4	VumSSR04	TRINITY_DN38344_c0_g1_i1	(CTT)6	18	ACGACCCAGACAGTTACACA	CTTCCAGAACGACATGGCCT	248
5	VumSSR05	TRINITY_DN5628_c0_g1_i1	(AGA)5	15	TTAATCAAGGGCCCTGCAGG	AGCAGCACTTCTTCCTTGCTA	237
6	VumSSR06	TRINITY_DN5612_c0_g1_i1	(TC)6	12	AGAGAAATCGGGATCGTCGC	ACCGGAAGCAGAAGTATTACTGT	132
7	VumSSR07	TRINITY_DN5612_c0_g2_i1	(TC)6	12	AGAGAAATCGGGATCGTCGC	ACCGGAAGCAGAAGTATTACTGT	132
8	VumSSR08	TRINITY_DN5669_c0_g1_i1	(GAG)5	15	CTTTTCTTCATGGCGGCGAG	GTCCTCATCATCGTCGCCAT	173
9	VumSSR09	TRINITY_DN5669_c0_g2_i1	(GAG)5	15	CTTTTCTTCATGGCGGCGAG	GTCCTCATCATCGTCGCCAT	173
10	VumSSR10	TRINITY_DN5681_c0_g1_i1	(GCC)5	15	CAACCGGTTCCCTTCCTCTC	ATTATATGGGGAAGCCGGCG	221
11	VumSSR11	TRINITY_DN5681_c0_g2_i1	(GCC)5	15	CAACCGGTTCCCTTCCTCTC	GCCGGCGGGTAAAAAGAAAG	208
12	VumSSR12	TRINITY_DN5677_c0_g1_i1	(TC)12	24	CCACTGGCAAGCATTTCACA	GCAAAAGGGTCACAGCCAAC	202
13	VumSSR13	TRINITY_DN5646_c0_g1_i1	(CAG)5	15	GTGCCCTTCTTCCAGCTCTT	ACTGATACACCAGCACCTGC	264
14	VumSSR14	TRINITY_DN5646_c0_g1_i1	(GAT)5aggatgagtgtgagagaaagggagagtggggtggtggggagaagacagcactgaaatggagc(AG)6	89	GGCGTTGAGACAGAAGGGAA	CGTACACACCTGTCCCCATT	213
15	VumSSR15	TRINITY_DN5695_c0_g1_i1	(AT)6	12	ACTCCCAATCATAACCAGGCG	TGGCATGTGTTCGGGATTCA	215
16	VumSSR16	TRINITY_DN5649_c0_g1_i1	(GA)6	12	GCGTGCGGTTGTTCCAAATA	CATTGGCCTCCACCACTGAT	161
17	VumSSR17	TRINITY_DN5629_c0_g1_i1	(TGA)8	24	TGAACCTTCGCCACTTCCTA	TCCACCATCATCTGCCACAT	140
18	VumSSR18	TRINITY_DN39782_c0_g1_i1	(TCT)6	18	GTGTGTGGTGTGGTCAGACA	TGGTTGGGCTCTTACGACAC	270
19	VumSSR19	TRINITY_DN39782_c0_g1_i1	(GAA)5	15	CCATATACGCTCACGGCTGT	TGAAACCGGCCATTACCAGA	185
20	VumSSR20	TRINITY_DN4510_c0_g1_i1	(AG)7	14	CGAGCACTTCCTCCCCATTT	GGAGTGCCATGGACAGAAG	167
21	VumSSR21	TRINITY_DN4556_c0_g2_i1	(TGA)6	18	TTGGGTGGCCTGAAGTTGAG	CATGTCACCTGGAGGCAGAG	185
22	VumSSR22	TRINITY_DN4563_c0_g1_i1	(AG)7	14	AAGCGAAGGATCCGACGAAG	TGCTACTACGTGGTTTCTGGA	163
23	VumSSR23	TRINITY_DN4544_c0_g1_i1	(CCT)5	15	CTCTCTCCCAAATGGCCGAA	AGCACCTCCTCAGCTTTCAC	157
24	VumSSR24	TRINITY_DN4574_c0_g1_i1	(AC)6	12	AGGTGAACTGCGTCATGGAG	AGACTCCGAGCCGAAATTCT	209
25	VumSSR25	TRINITY_DN9316_c1_g1_i1	(TTC)6	18	GGCAAAGGCAAAGCTTGGAA	TCAAAACTGAGGTGCCCCAA	242
26	VumSSR26	TRINITY_DN9310_c0_g1_i1	(AAC)5	15	ATGGGGGTCAAGGCGAAATT	ATGTCCTTGCCGTGGAGTTT	187
27	VumSSR27	TRINITY_DN9310_c0_g2_i1	(AAC)5	15	ATGGGGGTCAAGGCGAAATT	ATGTCCTTGCCGTGGAGTTT	187
28	VumSSR28	TRINITY_DN9310_c0_g2_i1	(TA)6	12	AAACTCCACGGCAAGGACAT	CTCGATGCTTCCGATCCACA	230
29	VumSSR29	TRINITY_DN1281_c0_g2_i1	(TTC)5	15	ATTGACTCTTCTGGGGCTGC	ATATGCCCCTGGAAGTCCCT	168
30	VumSSR30	TRINITY_DN1269_c0_g1_i1	(GTC)6	18	ACCCTCTCTCGTTTCTTCAATTCA	CGCCAGAATTGCTCATGTCG	235
31	VumSSR31	TRINITY_DN1222_c0_g1_i2	(TA)6	12	CCCCTACAAATCATGCCCCA	GCATAGCGTGGTGGTAGGAA	206
32	VumSSR32	TRINITY_DN1222_c0_g1_i3	(TA)6	12	CCCCTACAAATCATGCCCCA	GCATAGCGTGGTGGTAGGAA	206
33	VumSSR33	TRINITY_DN6391_c0_g2_i1	(AG)6	12	GGACGTTTTGATTCTCGCGG	TGGAGGACGAGGGAGAGAAG	261
34	VumSSR34	TRINITY_DN6391_c0_g2_i1	(TA)6	12	TGCCATGGAACTCTCTGGTC	ACAGAGTACAACTGCACTGGT	232
35	VumSSR35	TRINITY_DN6356_c0_g2_i1	(GCT)5	15	AACCTCCACATCGTCGCAAT	CTCACGCTCAGCTCCAAAGA	177
36	VumSSR36	TRINITY_DN6356_c0_g2_i1	(GCG)5	15	TCTTTGGAGCTGAGCGTGAG	CTTCGAAATGATGGCCAGCG	231
37	VumSSR37	TRINITY_DN6356_c0_g2_i1	(AG)6	12	TGGTGGGCTGGTTTTGAAGT	CCCATCTCACACGTCTCGTT	251
38	VumSSR38	TRINITY_DN15565_c0_g2_i1	(TC)8	16	TCTTCCTCCTCCGCTTCTTC	AGGCTGGAGAGAGCAGAAGA	146
39	VumSSR39	TRINITY_DN15595_c0_g1_i1	(TGG)5	15	CCTCCCAAGTCTTGCCAACT	TGGGTTTATGTGATGGCGCT	229
40	VumSSR40	TRINITY_DN15555_c0_g1_i1	(TTA)6	18	CGGGGAAGCTTCACGTTTTC	ACTCAACATCCGTCTTGCTGA	166
41	VumSSR41	TRINITY_DN15572_c0_g1_i1	(CT)6	12	AGCATAACCCCATGTGCTCT	TGGAAACTTCGCACGGGTAA	278
42	VumSSR42	TRINITY_DN15528_c0_g2_i1	(GAT)6	18	CGTCCTCATGTGATTCTTTCTG	TGGCCTCGGCAAATACATCA	280
43	VumSSR43	TRINITY_DN5452_c0_g1_i1	(ATG)6	18	TGGGTCACGGAAAAGGAAGG	GGAAAGAGCAATTGCCTGCC	142
44	VumSSR44	TRINITY_DN5441_c0_g1_i1	(AG)10	20	TCCACCTAGTTAACTCTACCTTTCA	TCCACCCTCCACGATCTCAT	208
45	VumSSR45	TRINITY_DN7738_c0_g1_i1	(CT)6	12	CCGGTGTCGTCATCTCTAGC	GCAAAAACATGCAAAACTTTCACC	271
46	VumSSR46	TRINITY_DN7700_c0_g1_i1	(TC)6	12	AGAGAATCGTAACACCGCCG	AGAACAGAGCGATCACAGCC	118
47	VumSSR47	TRINITY_DN7729_c0_g1_i1	(TCT)8	24	TCAAGTGAAGCTCGGACACC	ACACACGCTCAACTGTGTCA	244
48	VumSSR48	TRINITY_DN7772_c0_g1_i1	(TGA)6tgttcttcatagt(CAC)5	46	CTGCTGCTGTTGTTGCAACT	TCATGGCCCATGCAAGAGAG	273
49	VumSSR49	TRINITY_DN7714_c0_g1_i1	(CAC)5	15	CTGCAGCGTCCATGAGAAGT	CAGCGTGGGAGAGGTCAAAT	198
50	VumSSR50	TRINITY_DN7714_c0_g1_i2	(CAC)5	15	CAGGTGTCTCCCAAGCTCAG	CAGCGTGGGAGAGGTCAAAT	250
51	VumSSR51	TRINITY_DN7704_c0_g1_i1	(CTT)7	21	ATGGTTCTCTCCAAAGCCGG	ACCACCAGCTTCAACCCTTC	221
52	VumSSR52	TRINITY_DN7753_c0_g1_i1	(AG)14	28	AGATTACACAAACCCCGAGG	CGCGGAGATCGAATGTGAGA	191
53	VumSSR53	TRINITY_DN7784_c0_g1_i1	(AG)10	20	GAGGCCCGCATTTTTGTCTG	TCCATTGGATTGTCTCTGGTGA	191
54	VumSSR54	TRINITY_DN7790_c0_g1_i1	(CTT)5	15	CCTCTCGCGTTCCAACTTCT	ATCGTGCGTCACAACTGAGT	245
55	VumSSR55	TRINITY_DN18473_c0_g1_i1	(AAC)5	15	GAATCCGGTGACCGCAAATG	GGGTCTCTCTCCACCTCCAA	217
56	VumSSR56	TRINITY_DN18473_c0_g1_i2	(AAC)5	15	GAATCCGGTGACCGCAAATG	GGGTCTCTCTCCACCTCCAA	217
57	VumSSR57	TRINITY_DN18473_c0_g2_i1	(AAC)5	15	GAATCCGGTGACCGCAAATG	GGGTCTCTCTCCACCTCCAA	217
58	VumSSR58	TRINITY_DN18416_c0_g1_i2	(CT)12	24	CCTCGTCCAAAATACACACACA	GCAGACGAGACAAGAGGAGG	264
59	VumSSR59	TRINITY_DN18420_c0_g1_i1	(ACC)5caccaccatgtttt(CCA)6	47	GTGCTTCACTCGGTCCTTGA	TGACAGGAGGCAGGAGAGAA	203
60	VumSSR60	TRINITY_DN18420_c0_g1_i2	(ACC)5caccaccatgtttt(CCA)6	47	GTGCTTCACTCGGTCCTTGA	TGACAGGAGGCAGGAGAGAA	203
61	VumSSR61	TRINITY_DN18420_c0_g1_i3	(ACC)5caccaccatgtttt(CCA)6	47	GTGCTTCACTCGGTCCTTGA	TGACAGGAGGCAGGAGAGAA	203
62	VumSSR62	TRINITY_DN18445_c0_g1_i2	(CT)9(CA)10	38	GCACCGTCAACAGTTGAACC	CTGAGTCTAGCTGCGTTCAGA	109
63	VumSSR63	TRINITY_DN18445_c0_g1_i4	(CT)9(CA)10	38	GCACCGTCAACAGTTGAACC	CTGAGTCTAGCTGCGTTCAGA	109
64	VumSSR64	TRINITY_DN18445_c0_g1_i5	(CT)9(CA)10	38	GCACCGTCAACAGTTGAACC	CTGAGTCTAGCTGCGTTCAGA	109
65	VumSSR65	TRINITY_DN18445_c0_g1_i7	(CT)9(CA)10	38	GCACCGTCAACAGTTGAACC	CTGAGTCTAGCTGCGTTCAGA	109
66	VumSSR66	TRINITY_DN18445_c1_g3_i1	(GA)15	30	TAGAGGAAGAGGAGGGTGGC	TTCACATAACACACTCTGCTCT	216
67	VumSSR67	TRINITY_DN18423_c0_g1_i1	(ACC)7	21	CAACCACCGTGACCAACAAC	AAGTTGACGCTGTTGTTGCC	185
68	VumSSR68	TRINITY_DN18423_c0_g1_i1	(TA)7	14	CAACACAATGCTTGGAGGCC	TCTCTCTCTTTTGTTTTCCTCCA	259
69	VumSSR69	TRINITY_DN18423_c0_g1_i3	(ACC)7	21	CAACCACCGTGACCAACAAC	AAGTTGACGCTGTTGTTGCC	185
70	VumSSR70	TRINITY_DN18449_c1_g1_i1	(GT)7	14	TGATATAGGCGCTTTCCCCT	GTCGGGGGATCGTTTGCTTA	186
71	VumSSR71	TRINITY_DN18431_c0_g2_i2	(GGT)5	15	CCAAATGGAGGAGGTCGAGG	TTCCACCTACTCGACCACCT	280
72	VumSSR72	TRINITY_DN18461_c0_g1_i1	(TTTC)5	20	ATAAGGGCCCTCTCCACTGT	AGTGTCCCAACGTCCACAAA	204
73	VumSSR73	TRINITY_DN18452_c3_g1_i1	(TG)6	12	TCAATTAAGGTTTCTTCCAGCATT	AGGGGGTGAAAGAGGATTCCT	279
74	VumSSR74	TRINITY_DN18407_c0_g1_i1	(AGC)5	15	GGAAGCTTGGGTTTTGCAGG	TCCACACCCCTACTACCAGC	205
75	VumSSR75	TRINITY_DN18483_c0_g2_i1	(CAT)5	15	CCTGTGGAGAAGGAAGGCAA	TTCCTGTTTCTGCAGTGCCT	244
76	VumSSR76	TRINITY_DN18406_c0_g1_i1	(TCC)5	15	TCGAGCTGAACCTGTGTGTC	AAGAGGAAGAGGAGGAGGCG	265
77	VumSSR77	TRINITY_DN18406_c0_g2_i1	(TCC)5	15	TCGAGCTGAACCTGTGTGTC	AAGAGGAAGAGGAGGAGGCG	265
78	VumSSR78	TRINITY_DN18481_c0_g1_i1	(TA)6(TAATAATAATAATATGAAAACATAAAAATAAAAATCAAAGAAAAACAAGAACAAAAGTTACCAATCGGATGAAATGTGCAAACCCGGTAATGTAGTTTTTACATGCTACCAGCTCGGCCTGGGGTGGGATTGGGCTTCACCTTTGCCATGTTAACAAGGTCTCCAAATAACTTATCCTCTGGCTTGGAAGGTTTCCCAGATGGAGCATAAGATGGGGTAGAAACTGGGTAAGAGTTTCTCAAAGCACTGTCATCTCTGACAGACATACCATACATTTGCTGTTCAATATATGGAACTCCTTGTTGCTGATCATAACCGTATCCCATAAATTGGGTTCCGTACATCTGTTGAGGATACATCACAGGACCACCCTGCATTTGATGTGAAGCCATA…	26	GCCCCTTTCTCCCCACTTTT	GCCGAGCTGGTAGCATGTAA	244
79	VumSSR79	TRINITY_DN18481_c0_g1_i2	(TA)6(TAATAATAATAATATGAAAACATAAAAATAAAAATCAAAGAAAAACAAGAACAAAAGTTACCAATCGGATGAAATGTGCAAACCCGGTAATGTAGTTTTTACATGCTACCAGCTCGGCCTGGGGTGGGATTGGGCTTCACCTTTGCCATGTTAACAAGGTCTCCAAATAACTTATCCTCTGGCTTGGAAGGTTTCCCAGATGGAGCATAAGATGGGGTAGAAACTGGGTAAGAGTTTCTCAAAGCACTGTCATCTCTGACAGACATACCATACATTTGCTGTTCAATATATGGAACTCCTTGTTGCTGATCATAACCGTATCCCATAAATTGGGTTCCGTACATCTGTTGAGGATACATCACAGGACCACCCTGCATTTGATGTGAAGCCATA…	26	GCCCCTTTCTCCCCACTTTT	GCCGAGCTGGTAGCATGTAA	244
80	VumSSR80	TRINITY_DN42016_c0_g1_i1	(GAA)5	15	GGCCATATTGGACGTGGGAA	CCCAGGTCCTGTAGAGGTCA	185
81	VumSSR81	TRINITY_DN42059_c0_g1_i1	(TGC)5	15	CGAAATCGATGTCCAGCACG	ATCCAATGCTGGGTCTCCAC	254
82	VumSSR82	TRINITY_DN36892_c0_g1_i1	(AGC)6	18	CGCTCCTTCCCCAAACTCAT	AGGATGAACTCACCGCACAG	259
83	VumSSR83	TRINITY_DN40871_c0_g1_i1	(TG)7	14	CCCCCATTGGCAAAAGCAAA	TGATTAGCACCCTTTTACCGT	156
84	VumSSR84	TRINITY_DN3649_c0_g1_i1	(TA)7	14	TTGCATTCACAAGGGGGTGT	AGTAGCATTATAATATGGCCAACACT	266
85	VumSSR85	TRINITY_DN3649_c0_g2_i1	(TA)7	14	TTGCATTCACAAGGGGGTGT	AGTAGCATTATAATATGGCCAACACT	266
86	VumSSR86	TRINITY_DN3678_c0_g1_i1	(AG)9	18	GCCAAGATCAGTGAAGAGGCA	CACGGCCAATCCAAAAGCAA	166
87	VumSSR87	TRINITY_DN3678_c1_g1_i1	(TC)10	20	TTCTTTTCCTCGCTTCTCGT	ATCTTACCCATGCGCTAGCC	265
88	VumSSR88	TRINITY_DN37355_c0_g1_i1	(ATA)5	15	GTCAATTTGCAGCATGGCCA	CCTGCACCTTCCTCTTGTGT	135
89	VumSSR89	TRINITY_DN37307_c0_g1_i1	(CT)6	12	CACAAACACACCGCAACACA	CCAACAGAGCCACGAGGATT	219
90	VumSSR90	TRINITY_DN37351_c0_g1_i1	(CA)6	12	GGCCAACTTGTCCTCCACTT	TTGTGTCTGGTGTGTGATGT	223
91	VumSSR91	TRINITY_DN37369_c0_g1_i1	(TC)8	16	TCAGAGTCACCCCATGTTGC	ACTGCATAAAAAGCAAAGCTGAGA	117
92	VumSSR92	TRINITY_DN37313_c0_g1_i1	(AG)7	14	GGAGAGAGAGGGAGAGGGTG	CCCTCTCTCTCCTCAACCCA	190
93	VumSSR93	TRINITY_DN29704_c0_g1_i1	(GA)9	18	ACGAGTCTTGTGAAAGGGGT	CACATCACATGCAAGCAAGGA	260
94	VumSSR94	TRINITY_DN29715_c0_g1_i1	(AC)6	12	AAAGAGAAACTAACGCAACTATATGA	TCCATCAACTTTTTACCAACCGC	219
95	VumSSR95	TRINITY_DN12117_c0_g1_i2	(CT)7	14	GAAATGGGTTTCGCTCTGGC	AATTTGCGAGGGGCTTCTCA	211
96	VumSSR96	TRINITY_DN12139_c0_g2_i1	(CAC)5	15	CTCTTCACACCCACCCATCC	TTGGGCCATGGAGTAAGCAG	126
97	VumSSR97	TRINITY_DN7125_c0_g1_i1	(TCT)5	15	CCTGCACTCGGAGAAGGATC	AACTCGCTGCCATCTCTCAC	244
98	VumSSR98	TRINITY_DN7164_c1_g1_i1	(CT)6	12	GGCACCCCAGTTCAGGATAA	TTGCGAACTTGTTCGTGTGG	200
99	VumSSR99	TRINITY_DN8078_c0_g1_i1	(TC)6	12	CGAAAAACCCCACAAACCCC	ACGCCTATTTCCGTTCTCGT	222
100	VumSSR100	TRINITY_DN8078_c0_g2_i1	(TC)6	12	CGAAAAACCCCACAAACCCC	ACGCCTATTTCCGTTCTCGT	222
101	VumSSR101	TRINITY_DN8048_c1_g1_i1	(GAT)8	24	TGAAGGATTTCAGATTGGGCA	TGACGCACTTCCATGTTGGA	256
102	VumSSR102	TRINITY_DN8087_c0_g1_i1	(CT)6	12	TTCTCGCTCTGGTTGTTCCC	TCCCAACATCCTTAACCCAGA	180
103	VumSSR103	TRINITY_DN8087_c0_g1_i1	(AAC)5	15	AGCAGAGGAGATTTTTGGGACT	AGAAGAAGACTTTTGCTTGCCT	245
104	VumSSR104	TRINITY_DN8087_c0_g2_i1	(AAC)5	15	AGCAGAGGAGATTTTTGGGACT	AGAAGAAGACTTTTGCTTGCCT	245
105	VumSSR105	TRINITY_DN8070_c0_g2_i1	(CAT)5	15	GGCGAGCTTGATCAGGAGTT	GGCGGTGCGATTTGACATTT	206
106	VumSSR106	TRINITY_DN8091_c0_g1_i1	(AAG)7	21	TGTTTTGAGGAGAACGAAAAGAAGG	GTTCCCACGGTTGTTTCTGC	165
107	VumSSR107	TRINITY_DN41547_c0_g1_i1	(AG)6	12	TTGGCGTGTGAGAGAGAAGG	GTGATGCTGAGGTGGTTGGA	139
108	VumSSR108	TRINITY_DN41548_c0_g1_i1	(GA)12	24	ATGCCCAAGACGAAACATGC	CCTTCACTCCACTCCAGCAG	185
109	VumSSR109	TRINITY_DN41564_c0_g1_i1	(GT)9	18	GCTTGCGGATGATTGTGCTT	TTAATCCATCCTATTTGGTGTAAAACT	130
110	VumSSR110	TRINITY_DN41553_c0_g1_i1	(AC)7ccacacacccaaacacacacacccacccacacacacccacacccacacacacag(GT)12	92	GGTCTCTCCCACCACAACAG	TTTTTATGAGATCATGTGGCCATT	245
111	VumSSR111	TRINITY_DN41538_c0_g1_i1	(CG)6	12	GACATGTGGGCGACGCTG	TGAAATGCTTCGGTCCGACT	112
112	VumSSR112	TRINITY_DN41556_c0_g1_i1	(GA)7	14	CCCTCCTTGTTCACCCTGAC	TTTAAGCACGCCAATCCTGA	265
113	VumSSR113	TRINITY_DN9513_c0_g1_i1	(TAG)5	15	AGGGAGTTACAAGTAGCAAACCT	GCTCTGGAACCAGACCACTC	233
114	VumSSR114	TRINITY_DN9513_c0_g2_i1	(TAG)5	15	AGGGAGTTACAAGTAGCAAACCT	GCTCTGGAACCAGACCACTC	233
115	VumSSR115	TRINITY_DN9530_c0_g2_i1	(CT)6	12	GAGCTACCGACAGAGGCATC	CGATGAGGGGTTTGGTGGAA	226
116	VumSSR116	TRINITY_DN9535_c0_g1_i1	(TTC)5	15	CACGATCGCGAACCCATTTC	ACCTTGCTCAACTTCGCTACA	138
117	VumSSR117	TRINITY_DN11553_c0_g2_i1	(CTT)5	15	AGTCAGAGGAAGCTGTTGAGC	AAATGCCCCCATACCAAGGG	219
118	VumSSR118	TRINITY_DN11560_c0_g1_i1	(CT)6gt(CA)10	34	GCCAGTCCTCGGTCAAGAAA	GAGAAGGAAGCCACAGCCAT	169
119	VumSSR119	TRINITY_DN11579_c0_g1_i1	(GGA)5	15	CTCATGAGCTTCCAGGTGGG	CTTCTCTTGCACTCACCCGT	222
120	VumSSR120	TRINITY_DN11534_c0_g1_i1	(CGG)5	15	TCCAGATATGCCCCGTTTCG	AACGCCACCGACATAACACT	220
121	VumSSR121	TRINITY_DN11523_c0_g1_i1	(TTC)5	15	CAGCATCAACGATTGGCGAG	ATCCTCGGCCAAGTGTGTTT	279
122	VumSSR122	TRINITY_DN11562_c0_g1_i1	(CT)10	20	CCTCAACAATCGCTGCTTTGT	GGTTGGAGAATGAAAGATGGCG	273
123	VumSSR123	TRINITY_DN11586_c0_g2_i1	(GT)8	16	TTCAACTGGTGCCACTGACA	TGGGGTCTTGGACTCTGGAT	275
124	VumSSR124	TRINITY_DN11548_c0_g1_i1	(CTT)8	24	AAAGAGGGAACGAGCGAGTC	TGAAATGGAAGAGGACCCGG	113
125	VumSSR125	TRINITY_DN11548_c0_g1_i2	(CTT)8	24	AAAGAGGGAACGAGCGAGTC	TGAAATGGAAGAGGACCCGG	113
126	VumSSR126	TRINITY_DN11585_c0_g1_i1	(TG)7	14	AGCATAACACACTCTAACCTCACT	GGGGAACTTTAGCCAGCAGT	277
127	VumSSR127	TRINITY_DN34681_c0_g1_i1	(AT)13	26	TGCTTCCAGCTTGAGAGTGG	GGGACAAAGACAAATTCTAATTTCGT	136
128	VumSSR128	TRINITY_DN34651_c0_g1_i1	(AG)8	16	TCCGCCAGAAGTGTAACACC	GCCAGGTGTCCATGTGAACT	226
129	VumSSR129	TRINITY_DN34638_c0_g1_i1	(CTC)6	18	GTTGTACTGGAGGTGGAGCC	TCACACCGCATCCACATTCA	279
130	VumSSR130	TRINITY_DN34680_c0_g1_i1	(GA)6	12	CGTGCTTCACTCTTGTGGGA	TGGATTGCCCGTGTAGTCAG	277
131	VumSSR131	TRINITY_DN34659_c1_g1_i1	(CAG)5	15	ACAGCAGCAGGAAGAACACT	GGGAGTTGAAAAGGGTGGCT	219
132	VumSSR132	TRINITY_DN34659_c1_g1_i1	(GTA)6gttgaagtgatgaaa(AAG)6	51	GCAGAGAGGATGAGGATGCC	ACATGTGGACCGCAAGAACA	190
133	VumSSR133	TRINITY_DN34688_c0_g1_i1	(TA)11	22	AGCTCTGGTGGATTGTTGCC	ACCACTAACCACTTTCAAGAGTGT	249
134	VumSSR134	TRINITY_DN34629_c0_g1_i1	(TC)8	16	ACGCCGATACTGTTCCCTTC	AGGACTTGGTAGCATGCACA	151
135	VumSSR135	TRINITY_DN22327_c1_g2_i1	(AT)6	12	TGGTCACACTGCTGCAACAT	AAGGGCATGCATGTTGAGGT	207
136	VumSSR136	TRINITY_DN22378_c0_g2_i3	(TC)27	54	CCAGTGATTGCGATGCACAC	GAGGTTCACAAGGCGAAGGA	250
137	VumSSR137	TRINITY_DN22378_c0_g2_i5	(TC)27	54	CCAGTGATTGCGATGCACAC	GAGGTTCACAAGGCGAAGGA	250
138	VumSSR138	TRINITY_DN22378_c0_g2_i6	(TC)27	54	CCAGTGATTGCGATGCACAC	GAGGTTCACAAGGCGAAGGA	250
139	VumSSR139	TRINITY_DN22317_c1_g1_i1	(AT)10	20	TTGTGGCAACGAAAGGGACT	ACCCGTCCATCTGTTACGTG	181
140	VumSSR140	TRINITY_DN22380_c1_g1_i4	(AG)6	12	TCGTCTCTCCGCTCTCTCAA	TCTGGCGTTGAAGGTCTCTC	229
141	VumSSR141	TRINITY_DN22380_c1_g1_i5	(AG)6	12	TCGTCTCTCCGCTCTCTCAA	TCTGGCGTTGAAGGTCTCTC	229
142	VumSSR142	TRINITY_DN22361_c0_g1_i2	(AT)8	16	AGTTGCCAGATCAGTTCCCG	GAGGCTAAGGTTGTGCACGA	277
143	VumSSR143	TRINITY_DN22361_c0_g1_i4	(AT)8	16	AGTTGCCAGATCAGTTCCCG	GAGGCTAAGGTTGTGCACGA	277
144	VumSSR144	TRINITY_DN22355_c0_g3_i1	(TC)6	12	TGCTGGCTTCACCGTTGTAA	AGGGTATGTTTTCCTTTGTGGGA	121
145	VumSSR145	TRINITY_DN22325_c3_g1_i1	(GA)7	14	TTCAACAGTTGTCCGAGCCA	ACCTTGCTGCTGACATTACTGA	276
146	VumSSR146	TRINITY_DN22301_c0_g3_i1	(TTC)6	18	GGTAACCCATATCTTCATCCACCT	AAGCTGCGGAAATGGAAGGA	277
147	VumSSR147	TRINITY_DN22375_c0_g1_i1	(ATA)7	21	CACTCCCCAAAATCCCCCAA	TGGTGTCACGATGCGTAGTT	228
148	VumSSR148	TRINITY_DN22375_c0_g1_i2	(ATA)7	21	CACTCCCCAAAATCCCCCAA	TGGTGTCACGATGCGTAGTT	228
149	VumSSR149	TRINITY_DN22375_c0_g1_i4	(ATA)7	21	CACTCCCCAAAATCCCCCAA	TGGTGTCACGATGCGTAGTT	228
150	VumSSR150	TRINITY_DN22375_c0_g1_i5	(ATA)7	21	CACTCCCCAAAATCCCCCAA	TGGTGTCACGATGCGTAGTT	228
151	VumSSR151	TRINITY_DN22375_c0_g1_i6	(ATA)7	21	CACTCCCCAAAATCCCCCAA	TGGTGTCACGATGCGTAGTT	228
152	VumSSR152	TRINITY_DN22375_c0_g1_i8	(ATA)7	21	CACTCCCCAAAATCCCCCAA	TGGTGTCACGATGCGTAGTT	228
153	VumSSR153	TRINITY_DN22375_c0_g1_i9	(ATA)7	21	CACTCCCCAAAATCCCCCAA	TGGTGTCACGATGCGTAGTT	228
154	VumSSR154	TRINITY_DN22313_c0_g1_i1	(CTT)5	15	GGCGTGGCGAACCGTATATA	CTTCGATTCAGCGCCAACTG	242
155	VumSSR155	TRINITY_DN22313_c0_g2_i1	(CTT)5	15	GGCGTGGCGAACCGTATATA	CTTCGATTCAGCGCCAACTG	242
156	VumSSR156	TRINITY_DN22313_c0_g2_i2	(CTT)5	15	GGCGTGGCGAACCGTATATA	CTTCGATTCAGCGCCAACTG	242
157	VumSSR157	TRINITY_DN22313_c0_g2_i3	(CTT)5	15	GGCGTGGCGAACCGTATATA	CTTCGATTCAGCGCCAACTG	242
158	VumSSR158	TRINITY_DN22313_c0_g2_i4	(CTT)5	15	GGCGTGGCGAACCGTATATA	CTTCGATTCAGCGCCAACTG	242
159	VumSSR159	TRINITY_DN22313_c0_g3_i2	(TTG)5	15	CAATGAAGCAGCAGTGGCAG	TCGGATTCAGCACCAACTCA	237
160	VumSSR160	TRINITY_DN22313_c0_g3_i3	(TTG)5	15	CAATGAAGCAGCAGTGGCAG	CCTCGGATTCAGCACCAACT	239
161	VumSSR161	TRINITY_DN22313_c0_g3_i3	(TTTC)5	20	AGTTGGTGCTGAATCCGAGG	TCCAATCACAACCCTCGAGG	198
162	VumSSR162	TRINITY_DN22349_c0_g3_i1	(AG)9	18	CCCAGTCTGCTTCTCTGAGG	AGATGTTTGCTTCACGTGAGTT	229
163	VumSSR163	TRINITY_DN22384_c0_g2_i1	(GA)9	18	ATTGGTGGGTTTTTGTCCCT	GCAAAGCAAAACCCCCGAAA	236
164	VumSSR164	TRINITY_DN22384_c0_g2_i2	(GA)9	18	ATTGGTGGGTTTTTGTCCCT	GCAAAGCAAAACCCCCGAAA	236
165	VumSSR165	TRINITY_DN22384_c1_g1_i1	(CAA)5	15	GGAATCGACCCTGCAACTCA	CCCAAACTGCAAACGAAGCA	272
166	VumSSR166	TRINITY_DN22303_c0_g1_i1	(CCA)5	15	GAACTCACCCCGCTTCTCAA	CACCTCCTGTCACCTTGGAC	206
167	VumSSR167	TRINITY_DN22303_c0_g1_i2	(CCA)5	15	GAACTCACCCCGCTTCTCAA	CACCTCCTGTCACCTTGGAC	206
168	VumSSR168	TRINITY_DN22393_c0_g1_i2	(GGA)5	15	GGAGCCAGGGGGAAGTTTTT	TCCACCATGCAACCTCTCAC	138
169	VumSSR169	TRINITY_DN22343_c1_g1_i1	(CT)8cctttgttaattcaccgtttaccattctcgcaagcattgcaaggaaatccaagtgagagggt(GAA)5	93	CACCCGATCTGAAGCTTCCA	GGAATCGAAGGCAGAACCCA	187
170	VumSSR170	TRINITY_DN22328_c0_g1_i1	(CA)6	12	GAAAAAGGGAGGGGAGGGTG	CAGTGACCATGTGCATGTGC	169
171	VumSSR171	TRINITY_DN22328_c0_g1_i1	(GCA)6	18	CGGTTGCAAGTGGGTTGAAG	TGGCATAGAGGGTGTTGCTG	114
172	VumSSR172	TRINITY_DN22328_c0_g2_i1	(CA)6	12	GAAAAAGGGAGGGGAGGGTG	GCAATTGTGAGGCAAGGCAA	156
173	VumSSR173	TRINITY_DN22328_c0_g2_i4	(CA)6	12	GAAAAAGGGAGGGGAGGGTG	GCAATTGTGAGGCAAGGCAA	156
174	VumSSR174	TRINITY_DN22370_c0_g2_i1	(TTC)5	15	CCCTCCCACCCCTTTCTCTA	TTCCCGTGAACTCTCCATGC	246
175	VumSSR175	TRINITY_DN22370_c0_g2_i2	(TTC)5	15	CCCTCCCACCCCTTTCTCTA	TTCCCGTGAACTCTCCATGC	246
176	VumSSR176	TRINITY_DN22370_c0_g2_i4	(TTC)5	15	CCCTCCCACCCCTTTCTCTA	TTCCCGTGAACTCTCCATGC	246
177	VumSSR177	TRINITY_DN22370_c0_g2_i5	(TTC)5	15	CCCTCCCACCCCTTTCTCTA	TTCCCGTGAACTCTCCATGC	246
178	VumSSR178	TRINITY_DN22365_c0_g1_i3	(TCT)6	18	CGGGCACTTCCTCCATTCTT	CATAGCGGTGGAGACCCATC	241
179	VumSSR179	TRINITY_DN22371_c0_g1_i1	(AG)7	14	ATGCTCTTGGGAACTCAGCC	TCACCACCCTTTCCACACAA	168
180	VumSSR180	TRINITY_DN22371_c0_g1_i2	(CT)6	12	GCCTGTGCTATTCCACACAC	ACTTCTTCACACAACCCCGA	264
181	VumSSR181	TRINITY_DN22371_c0_g1_i2	(AG)7	14	ATGCTCTTGGGAACTCAGCC	TCACCACCCTTTCCACACAA	168
182	VumSSR182	TRINITY_DN22371_c0_g2_i1	(CT)6	12	GCCTGTGCTATTCCACACAC	ACTTCTTCACACAACCCCGA	264
183	VumSSR183	TRINITY_DN22366_c0_g1_i2	(TC)7	14	CAAAGCAAAGCATAGCGTGGT	GCAAGAGGCAGCTAAAGGTG	176
184	VumSSR184	TRINITY_DN22366_c0_g1_i4	(TC)7	14	CAAAGCAAAGCATAGCGTGGT	GCAAGAGGCAGCTAAAGGTG	176
185	VumSSR185	TRINITY_DN22366_c0_g1_i5	(TC)7	14	CAAAGCAAAGCATAGCGTGGT	GCAAGAGGCAGCTAAAGGTG	176
186	VumSSR186	TRINITY_DN22306_c0_g1_i2	(TA)11	22	CAATGTCTTCGCCAAGTGCC	GCTCATCTGGTACATAATTGATGCA	228
187	VumSSR187	TRINITY_DN22306_c0_g1_i3	(TA)11	22	CAATGTCTTCGCCAAGTGCC	GCTCATCTGGTACATAATTGATGCA	228
188	VumSSR188	TRINITY_DN22306_c0_g2_i1	(TA)11	22	CAATGTCTTCGCCAAGTGCC	GCTCATCTGGTACATAATTGATGCA	228
189	VumSSR189	TRINITY_DN22334_c1_g2_i5	(AT)10	20	TTCAAATGTGGGTGGGGCTT	TGGACTTCCCTTAACGATGACT	244
190	VumSSR190	TRINITY_DN22334_c1_g2_i6	(AT)10	20	TTCAAATGTGGGTGGGGCTT	TGGACTTCCCTTAACGATGACT	244
191	VumSSR191	TRINITY_DN22316_c1_g2_i1	(AG)10	20	GCGTTTGTGTGTGAAGGGTG	ACATGCCCCTTCAAACACCA	101
192	VumSSR192	TRINITY_DN22316_c1_g2_i1	(TTC)7tctagagaagcaaaatacgagtgttgatgagccctttgg(GGA)6	78	GCATCACTTGGGGAAGGGAA	TGGAACGCGCTTTTACAACG	239
193	VumSSR193	TRINITY_DN22316_c3_g1_i1	(TC)9	18	ACACACAGCATAAACATAAACTCCT	TAACAACAGCCACCCAGACG	197
194	VumSSR194	TRINITY_DN22316_c3_g2_i1	(TTA)7ctataa(TAT)5	42	ACGTCTTGGTTTTAATGACTGTTGT	ACAACCCAACAGTGCGTACT	227
195	VumSSR195	TRINITY_DN22316_c3_g2_i2	(TC)9	18	ACACACAGCATAAACATAAACTCCT	TAACAACAGCCACCCAGACG	197
196	VumSSR196	TRINITY_DN22351_c0_g1_i1	(CT)6	12	TCCGCATCAATCTCATCGGG	CACAGCCCCAAATCCTAGCA	168
197	VumSSR197	TRINITY_DN22339_c0_g1_i1	(CT)6	12	AGCTGTGTACGACTTTGCGA	TCAGCCTTTTCGGTCAGACC	234
198	VumSSR198	TRINITY_DN22339_c0_g1_i1	(TG)6	12	GGTCTGACCGAAAAGGCTGA	ACCAAGCTGAGATTCCCTTACC	215
199	VumSSR199	TRINITY_DN22339_c0_g1_i5	(CT)6	12	AGCTGTGTACGACTTTGCGA	TCAGCCTTTTCGGTCAGACC	234
200	VumSSR200	TRINITY_DN22339_c0_g1_i6	(CT)6	12	AGCTGTGTACGACTTTGCGA	TCAGCCTTTTCGGTCAGACC	234
201	VumSSR201	TRINITY_DN22336_c0_g1_i1	(GAA)5	15	GTTGTTTGGGGAGAGCGAGA	TGGGTAGCAACGTTGGTGTT	212
202	VumSSR202	TRINITY_DN22336_c0_g1_i1	(ACG)6	18	TGGGCGAGGTATCTGAAACG	GAATGGCTGGGAATTGGGGA	279
203	VumSSR203	TRINITY_DN22336_c0_g1_i2	(GAA)5	15	GTTGTTTGGGGAGAGCGAGA	TGGGTAGCAACGTTGGTGTT	212
204	VumSSR204	TRINITY_DN22336_c0_g1_i2	(ACG)6	18	TGGGCGAGGTATCTGAAACG	GAATGGCTGGGAATTGGGGA	279
205	VumSSR205	TRINITY_DN24487_c1_g2_i7	(AG)6	12	GCATGGCCACATATAGCACC	AGGTTTTCGGAATTGCTGGT	192
206	VumSSR206	TRINITY_DN24487_c1_g2_i8	(AG)6	12	GCATGGCCACATATAGCACC	AGAGCTTGCTTCAGCGGATT	255
207	VumSSR207	TRINITY_DN24487_c1_g3_i1	(AT)6aattattattgttcaaaataatttcaaagaaaataaaagctagttaggagtttgaaatatata(TG)6	87	TCACACCCACCAAAAAGAGGA	GGTTTTACACCACTTGGGGA	216
208	VumSSR208	TRINITY_DN24441_c3_g1_i1	(GT)6	12	ACTGATGACTTTCTTATTTGTTGTTTC	CACCACCAAGACCAAGAGCT	222
209	VumSSR209	TRINITY_DN24408_c1_g2_i3	(TG)6	12	TGACACCGCTACACAACTCC	GGTGAGGGTTTGGGGTGTAC	127
210	VumSSR210	TRINITY_DN24430_c1_g1_i1	(TA)8	16	GTGGAGCTTTTCCCTTTGGA	GGATACTTTCCCCAGCTGCA	280
211	VumSSR211	TRINITY_DN24440_c2_g3_i3	(GAA)5	15	TTCCCCCAACTTCAGAAGGC	TCATCGTCGTCATCACCACC	273
212	VumSSR212	TRINITY_DN24440_c2_g3_i4	(GAA)5	15	TTCCCCCAACTTCAGAAGGC	TCATCGTCGTCATCACCACC	273
213	VumSSR213	TRINITY_DN24440_c2_g3_i9	(GAA)5	15	TTCCCCCAACTTCAGAAGGC	TCATCGTCGTCATCACCACC	273
214	VumSSR214	TRINITY_DN24468_c0_g2_i3	(AT)6	12	GTGGGGACTAACACGAGCAA	CGAAGATCTGGAGCAGCGAA	155
215	VumSSR215	TRINITY_DN24468_c0_g2_i4	(AT)6	12	GTGGGGACTAACACGAGCAA	CGAAGATCTGGAGCAGCGAA	155
216	VumSSR216	TRINITY_DN24468_c0_g2_i8	(AT)6	12	GTGGGGACTAACACGAGCAA	CGAAGATCTGGAGCAGCGAA	155
217	VumSSR217	TRINITY_DN24468_c0_g2_i12	(AT)6	12	GTGGGGACTAACACGAGCAA	CGAAGATCTGGAGCAGCGAA	155
218	VumSSR218	TRINITY_DN24468_c0_g2_i18	(AT)6	12	GTGGGGACTAACACGAGCAA	CGAAGATCTGGAGCAGCGAA	155
219	VumSSR219	TRINITY_DN24468_c0_g2_i19	(AT)6	12	GTGGGGACTAACACGAGCAA	CGAAGATCTGGAGCAGCGAA	155
220	VumSSR220	TRINITY_DN24406_c0_g1_i10	(GA)12	24	ATTGGAAACTTTAATCATGTTCATCTG	ACTTCCCCATGCCAAAGATG	260
221	VumSSR221	TRINITY_DN24481_c0_g1_i4	(GA)8	16	CCTCTAGGGTTTAGAGCGCG	CGCGATGAAAAGTACTTCCAGC	206
222	VumSSR222	TRINITY_DN24481_c0_g1_i9	(GA)8	16	CCTCTAGGGTTTAGAGCGCG	CGCGATGAAAAGTACTTCCAGC	206
223	VumSSR223	TRINITY_DN24485_c0_g1_i1	(TC)6aa(TC)6	26	CGCTCGCTTATGAGACCCTT	AGCAATCTTCCCCTGCTTCC	253
224	VumSSR224	TRINITY_DN24485_c0_g2_i1	(TC)6aa(TC)6	26	CGCTCGCTTATGAGACCCTT	AGCAATCTTCCCCTGCTTCC	253
225	VumSSR225	TRINITY_DN24485_c0_g2_i2	(TC)6aa(TC)6	26	CGCTCGCTTATGAGACCCTT	AGCAATCTTCCCCTGCTTCC	253
226	VumSSR226	TRINITY_DN24485_c0_g2_i6	(TC)6aa(TC)6	26	CGCTCGCTTATGAGACCCTT	AGCAATCTTCCCCTGCTTCC	253
227	VumSSR227	TRINITY_DN24485_c0_g2_i10	(TC)6aa(TC)6	26	CGCTCGCTTATGAGACCCTT	AGCAATCTTCCCCTGCTTCC	253
228	VumSSR228	TRINITY_DN24402_c5_g1_i2	(TC)6	12	TGTTAGAGAATGTGATTCATTGTTTGT	GATGAGGGAGTGGGGAGGTA	134
229	VumSSR229	TRINITY_DN24402_c5_g1_i3	(TC)6	12	TGTTAGAGAATGTGATTCATTGTTTGT	GATGAGGGAGTGGGGAGGTA	134
230	VumSSR230	TRINITY_DN24402_c5_g1_i6	(TC)6	12	TGTTAGAGAATGTGATTCATTGTTTGT	GATGAGGGAGTGGGGAGGTA	134
231	VumSSR231	TRINITY_DN24402_c6_g1_i2	(GTTA)5	20	GAGAGGGCAGTTAGGAGGGA	CCTCTCTCCCTCCACTGGAA	170
232	VumSSR232	TRINITY_DN24424_c3_g1_i1	(AG)6ggagagatttagaaatagagaaagaa(AG)7	52	CCGATTTCACTGTGTTTCCTTCC	GCGTCGTTTGCAGCTTTACA	278
233	VumSSR233	TRINITY_DN24424_c3_g1_i8	(AG)6ggagagatttagaaatagagaaagaa(AG)7	52	CCGATTTCACTGTGTTTCCTTCC	GCGTCGTTTGCAGCTTTACA	278
234	VumSSR234	TRINITY_DN24424_c3_g1_i14	(AG)6ggagagatttagaaatagagaaagaa(AG)7	52	CCGATTTCACTGTGTTTCCTTCC	GCGTCGTTTGCAGCTTTACA	278
235	VumSSR235	TRINITY_DN24424_c3_g1_i15	(AG)6ggagagatttagaaatagagaaagaa(AG)7	52	CCGATTTCACTGTGTTTCCTTCC	GCGTCGTTTGCAGCTTTACA	278
236	VumSSR236	TRINITY_DN24424_c3_g1_i16	(AG)6ggagagatttagaaatagagaaagaa(AG)7	52	CCGATTTCACTGTGTTTCCTTCC	GCGTCGTTTGCAGCTTTACA	278
237	VumSSR237	TRINITY_DN24424_c3_g1_i18	(AG)6ggagagatttagaaatagagaaagaa(AG)7	52	CCGATTTCACTGTGTTTCCTTCC	GCGTCGTTTGCAGCTTTACA	278
238	VumSSR238	TRINITY_DN24480_c0_g1_i1	(AG)6	12	GTTGATGTTGGGGAGGAGGG	TGACTCCCTCCACTGGAACA	205
239	VumSSR239	TRINITY_DN24410_c0_g1_i2	(AGG)5	15	CCTCAAGCTGGTCCTGTTCA	CCCCTGCACCTACTAGACCA	261
240	VumSSR240	TRINITY_DN24453_c1_g3_i2	(CGA)5	15	GTCTTTGCGGCATGAGTCAC	CTTCTTGTATTGGCGCCTGC	251
241	VumSSR241	TRINITY_DN24453_c1_g3_i3	(CGA)5	15	GTCTTTGCGGCATGAGTCAC	CTTCTTGTATTGGCGCCTGC	251
242	VumSSR242	TRINITY_DN24453_c1_g3_i5	(CGA)5	15	GTCTTTGCGGCATGAGTCAC	CTTCTTGTATTGGCGCCTGC	251
243	VumSSR243	TRINITY_DN24453_c1_g3_i6	(CGA)5	15	GTCTTTGCGGCATGAGTCAC	CTTCTTGTATTGGCGCCTGC	251
244	VumSSR244	TRINITY_DN24453_c1_g3_i8	(CGA)5	15	GTCTTTGCGGCATGAGTCAC	CTTCTTGTATTGGCGCCTGC	251
245	VumSSR245	TRINITY_DN24453_c1_g3_i10	(CGA)5	15	GTCTTTGCGGCATGAGTCAC	CTTCTTGTATTGGCGCCTGC	251
246	VumSSR246	TRINITY_DN24453_c1_g3_i12	(CGA)5	15	GTCTTTGCGGCATGAGTCAC	CTTCTTGTATTGGCGCCTGC	251
247	VumSSR247	TRINITY_DN24453_c1_g3_i13	(CGA)5	15	GTCTTTGCGGCATGAGTCAC	CTTCTTGTATTGGCGCCTGC	251
248	VumSSR248	TRINITY_DN24453_c1_g3_i15	(CGA)5	15	GTCTTTGCGGCATGAGTCAC	CTTCTTGTATTGGCGCCTGC	251
249	VumSSR249	TRINITY_DN24453_c1_g3_i16	(CGA)5	15	GTCTTTGCGGCATGAGTCAC	CTTCTTGTATTGGCGCCTGC	251
250	VumSSR250	TRINITY_DN24453_c1_g3_i17	(CGA)5	15	GTCTTTGCGGCATGAGTCAC	CTTCTTGTATTGGCGCCTGC	251
251	VumSSR251	TRINITY_DN24467_c4_g2_i2	(AGC)7	21	TCCGCGTAAATCGGTCCAAA	TCCATGTGTTCCCGAGTTCA	253
252	VumSSR252	TRINITY_DN24403_c1_g1_i1	(GAA)5	15	AAGAGTGTGGTGTTCGGACG	TGGTTGAGGCGCTGAATCAT	275
253	VumSSR253	TRINITY_DN24403_c1_g1_i3	(GAA)5	15	AAGAGTGTGGTGTTCGGACG	TGGTTGAGGCGCTGAATCAT	275
254	VumSSR254	TRINITY_DN24403_c1_g1_i5	(GAA)5	15	AAGAGTGTGGTGTTCGGACG	TGGTTGAGGCGCTGAATCAT	275
255	VumSSR255	TRINITY_DN24403_c1_g1_i6	(GAA)5	15	AAGAGTGTGGTGTTCGGACG	TGGTTGAGGCGCTGAATCAT	275
256	VumSSR256	TRINITY_DN24403_c1_g1_i8	(GAA)5	15	AAGAGTGTGGTGTTCGGACG	TGGTTGAGGCGCTGAATCAT	275
257	VumSSR257	TRINITY_DN24403_c1_g1_i11	(GAA)5	15	AAGAGTGTGGTGTTCGGACG	TGGTTGAGGCGCTGAATCAT	275
258	VumSSR258	TRINITY_DN24403_c1_g1_i13	(GAA)5	15	AAGAGTGTGGTGTTCGGACG	TGGTTGAGGCGCTGAATCAT	275
259	VumSSR259	TRINITY_DN24403_c1_g1_i14	(GAA)5	15	AAGAGTGTGGTGTTCGGACG	TGGTTGAGGCGCTGAATCAT	275
260	VumSSR260	TRINITY_DN24403_c1_g1_i15	(GAA)5	15	AAGAGTGTGGTGTTCGGACG	TGGTTGAGGCGCTGAATCAT	275
261	VumSSR261	TRINITY_DN24403_c1_g1_i17	(GAA)5	15	AAGAGTGTGGTGTTCGGACG	TGGTTGAGGCGCTGAATCAT	275
262	VumSSR262	TRINITY_DN24415_c0_g3_i1	(GA)6	12	GTGTTCGGAGCTGGAGTTGA	ACGGTTCAGTGACATCGCTT	190
263	VumSSR263	TRINITY_DN24415_c0_g4_i3	(GA)6	12	GTGTTCGGAGCTGGAGTTGA	ACGGTTCAGTGACATCGCTT	190
264	VumSSR264	TRINITY_DN24466_c2_g1_i3	(AG)6	12	TGGGGCAAGACTAAAGGAGA	TCTCTCTTTCTTGCATTTCTCTCT	242
265	VumSSR265	TRINITY_DN24466_c2_g1_i5	(AG)6	12	TGGGGCAAGACATAAGGAGA	TCTCTCTTTCTTGCATTTCTCTCT	242
266	VumSSR266	TRINITY_DN24452_c0_g1_i1	(TTC)5	15	GGATGGGAGGTAGACCAGGT	GGGGATGGATTGGTTGGCTA	269
267	VumSSR267	TRINITY_DN24452_c0_g2_i1	(TTC)5	15	GCTGCCATCATTGTTGGACG	TTGCGGGAAGAAGGAGTTGG	160
268	VumSSR268	TRINITY_DN24452_c0_g1_i4	(TTC)5	15	TTCATCCACCACTGTACGCC	TGCCTACCCCTTCAAGACTT	255
269	VumSSR269	TRINITY_DN24498_c0_g1_i4	(AG)6	12	GGCTCTGACGGTAGGTGAAC	TGGACACAGACGCAACACTG	280
270	VumSSR270	TRINITY_DN24498_c0_g1_i4	(CAT)5	15	AGTGACAATGGTGGAAGCGT	GGAAGCTTCCTTTTCACGCA	278
271	VumSSR271	TRINITY_DN21784_c0_g1_i3	(TC)8	16	CTACGACCTGCAGTTTCGGT	CCACTATTCGAAGAGAGAAAAGGC	206
272	VumSSR272	TRINITY_DN21789_c0_g1_i1	(CTCA)5	20	GGGCTTGGAGTTCGATCGAT	GCATCACGCTTCGAATGGAA	230
273	VumSSR273	TRINITY_DN21785_c1_g1_i1	(TA)6	12	GCTGCCTGTAGACTCTGGTG	CTGCCAACATGAGGGGAAGA	279
274	VumSSR274	TRINITY_DN21785_c1_g2_i1	(TA)6	12	GCTGCCTGTAGACTCTGGTG	CTGCCAACATGAGGGGAAGA	279
275	VumSSR275	TRINITY_DN21709_c0_g1_i1	(TA)9	18	AGGAATGGGGAGATCGCTCT	CACACCCCAAGGAGACTGAA	175
276	VumSSR276	TRINITY_DN21704_c1_g2_i1	(TGC)6	18	ACCTTGTGGCCAGTGTTGAA	ATCGCCAAGAAGAACACGGT	247
277	VumSSR277	TRINITY_DN21704_c1_g2_i2	(TGC)6	18	ACCTTGTGGCCAGTGTTGAA	ATCGCCAAGAAGAACACGGT	247
278	VumSSR278	TRINITY_DN21704_c1_g2_i3	(CT)6cgaagccggattttcaactacccaattcagtggaacatttatcgtgttattt(GAA)6	82	GCACAGCCTATTCGTTGTCC	TACATTTTGGTGCTGCGTCG	242
279	VumSSR279	TRINITY_DN21704_c1_g2_i3	(TGC)6	18	TGACATTCACCTGATGGGGC	ATCGCCAAGAAGAACACGGT	195
280	VumSSR280	TRINITY_DN21704_c1_g2_i4	(TGC)6	18	ACCTTGTGGCCAGTGTTGAA	ATCGCCAAGAAGAACACGGT	247
281	VumSSR281	TRINITY_DN21744_c0_g2_i1	(CT)6	12	TTCAGCAAAACTCACTGCGC	AGCATTCCCAATTGCCTCCA	191
282	VumSSR282	TRINITY_DN21798_c1_g1_i1	(CAG)5	15	GGAGATGGAGATGGAGCTGC	GGTTCATGTTCTGGCGCATC	272
283	VumSSR283	TRINITY_DN21798_c2_g1_i6	(GGT)5	15	GGGTCATAGCGGAGGGTTTC	CACTCATCTCTCCCACACCG	194
284	VumSSR284	TRINITY_DN21798_c2_g1_i7	(GGT)5	15	GGGTCATAGCGGAGGGTTTC	CACTCATCTCTCCCACACCG	194
285	VumSSR285	TRINITY_DN21798_c2_g1_i8	(GGT)5	15	GGGTCATAGCGGAGGGTTTC	CACTCATCTCTCCCACACCG	194
286	VumSSR286	TRINITY_DN21798_c2_g1_i11	(GGT)5	15	GGGTCATAGCGGAGGGTTTC	CACTCATCTCTCCCACACCG	194
287	VumSSR287	TRINITY_DN21798_c2_g1_i14	(GGT)5	15	GGGTCATAGCGGAGGGTTTC	CACTCATCTCTCCCACACCG	194
288	VumSSR288	TRINITY_DN21727_c0_g1_i2	(GAA)8	24	TGCAGAGCGTAGAAACCCAG	TCTTTCTTCCCTGAACAGAGTCT	172
289	VumSSR289	TRINITY_DN21727_c0_g1_i4	(GAA)8	24	TGCAGAGCGTAGAAACCCAG	TCTTTCTTCCCTGAACAGAGTCT	172
290	VumSSR290	TRINITY_DN21727_c0_g1_i5	(GAA)8	24	TGCAGAGCGTAGAAACCCAG	TCTTTCTTCCCTGAACAGAGTCT	172
291	VumSSR291	TRINITY_DN21727_c0_g1_i6	(GAA)8	24	TGCAGAGCGTAGAAACCCAG	TCTTTCTTCCCTGAACAGAGTCT	172
292	VumSSR292	TRINITY_DN21703_c0_g1_i2	(GGA)6	18	GGGGAGACAGTGGCATTAGG	TCGAAACCCTTGCTCTCACC	155
293	VumSSR293	TRINITY_DN21703_c0_g1_i3	(GGA)6	18	GGGGAGACAGTGGCATTAGG	TCGAAACCCTTGCTCTCACC	155
294	VumSSR294	TRINITY_DN21703_c0_g1_i4	(GGA)6	18	GGGGAGACAGTGGCATTAGG	TCGAAACCCTTGCTCTCACC	155
295	VumSSR295	TRINITY_DN21703_c0_g1_i5	(GGA)6	18	GGGGAGACAGTGGCATTAGG	TCGAAACCCTTGCTCTCACC	155
296	VumSSR296	TRINITY_DN21766_c1_g2_i1	(GA)6	12	CAACTCGCGCAACCAAAGAA	TTCCACCAAGTTCCGCGTTT	258
297	VumSSR297	TRINITY_DN21766_c1_g2_i2	(GA)6	12	CAACTCGCGCAACCAAAGAA	TTCCACCAAGTTCCGCGTTT	258
298	VumSSR298	TRINITY_DN21766_c1_g2_i3	(GA)6	12	CAACTCGCGCAACCAAAGAA	TTCCACCAAGTTCCGCGTTT	258
299	VumSSR299	TRINITY_DN21761_c0_g1_i2	(TC)6	12	CACACGCGCTCTGTCAAAAA	GCATAGCTTCTGCGGTGAGA	272
300	VumSSR300	TRINITY_DN21761_c0_g2_i1	(CT)10tttttctcttcaacattctcattctctccaaagcaacaagagcgaagagaattcaactttctgcaatggcggtggt(TTC)6	114	CGCAATGCACACTCTCCAAC	AATGAACAGCGCCAGAAGGA	275
301	VumSSR301	TRINITY_DN21761_c0_g2_i2	(CT)10tttttctcttcaacattctcattctctccaaagcaacaagagcgaagagaattcaactttctgcaatggcggtggt(TTC)6	114	TGCTGCCAAGACTTGTTCCT	CCATGGCTGCTTGTAGGTGA	267
302	VumSSR302	TRINITY_DN21761_c0_g2_i4	(CT)10tttttctcttcaacattctcattctctccaaagcaacaagagcgaagagaattcaactttctgcaatggcggtggt(TTC)6	114	TGCTGCCAAGACTTGTTCCT	CCATGGCTGCTTGTAGGTGA	267
303	VumSSR303	TRINITY_DN21761_c0_g1_i3	(TC)6	12	ACATCCCCTCCGTAGAAGCT	GCATAGCTTCTGCGGTGAGA	223
304	VumSSR304	TRINITY_DN21761_c0_g1_i4	(TC)6	12	TTCGTGGTCCTTCCGTGTAC	GCATAGCTTCTGCGGTGAGA	101
305	VumSSR305	TRINITY_DN21746_c1_g1_i1	(GCA)5	15	AAGCTCTCCGAACCCAACAG	GCAAGGCCTTGAGCTTGTTC	187
306	VumSSR306	TRINITY_DN21713_c0_g1_i1	(AT)10	20	GAACCACCCAACGAGTCCTT	AGCATTTCGTCCAAAGGTAGGT	280
307	VumSSR307	TRINITY_DN21713_c0_g1_i2	(AT)10	20	GAACCACCCAACGAGTCCTT	AGCATTTCGTCCAAAGGTAGGT	280
308	VumSSR308	TRINITY_DN21713_c0_g1_i3	(AT)10	20	GAACCACCCAACGAGTCCTT	AGCATTTCGTCCAAAGGTAGGT	280
309	VumSSR309	TRINITY_DN21713_c0_g1_i4	(AT)10	20	GAACCACCCAACGAGTCCTT	AGCATTTCGTCCAAAGGTAGGT	280
310	VumSSR310	TRINITY_DN34177_c0_g1_i1	(GGT)8	24	AGTTCGTTTGAAATCGCGGC	GAGGTCAAGGAAGTGGGGTG	276
311	VumSSR311	TRINITY_DN34109_c0_g1_i1	(AG)9	18	TTTGCGGACATCAGTTCGGT	TGCGGCTGCTATGTGATTCT	263
312	VumSSR312	TRINITY_DN18950_c0_g1_i1	(AG)7	14	TAAGCGTTCCTTCACGGACC	CCCTTGCGTCTATCACTCCC	170
313	VumSSR313	TRINITY_DN18950_c0_g1_i3	(AG)7	14	TAAGCGTTCCTTCACGGACC	CCCTTGCGTCTATCACTCCC	170
314	VumSSR314	TRINITY_DN18935_c0_g1_i1	(CTT)5	15	TCTTTGCAGTGTTTCACCACAC	GGAGATGGCGTTGAAGTCCA	187
315	VumSSR315	TRINITY_DN18935_c0_g2_i2	(CTT)5	15	TCTTTGCAGTGTTTCACCACAC	GGAGATGGCGTTGAAGTCCA	187
316	VumSSR316	TRINITY_DN18935_c0_g2_i3	(CTT)5	15	TCTTTGCAGTGTTTCACCACAC	GGAGATGGCGTTGAAGTCCA	187
317	VumSSR317	TRINITY_DN18909_c0_g1_i3	(AT)6	12	TTTACCCAATCCACCAGGCC	AGCCCCACATTGACTTCCAG	255
318	VumSSR318	TRINITY_DN18909_c0_g1_i4	(AT)6	12	TTTACCCAATCCACCAGGCC	AGCCCCACATTGACTTCCAG	255
319	VumSSR319	TRINITY_DN18967_c0_g1_i5	(CA)7	14	CCTTCAAACACAAACACACGC	GGTGTCTGTTCCTGTGCTCA	265
320	VumSSR320	TRINITY_DN18910_c0_g1_i1	(GTG)5	15	CGTTTGAGGATCTGAATATTGGCC	TCCGAAAAAGTTTGGTGCGG	272
321	VumSSR321	TRINITY_DN18982_c0_g1_i1	(GAT)6	18	CCCCGAATCATCTCACCGAC	TTCTACCGCCACGATGCAAT	201
322	VumSSR322	TRINITY_DN18982_c0_g2_i1	(GAT)6	18	CCCCGAATCATCTCACCGAC	TTCTACCGCCACGATGCAAT	201
323	VumSSR323	TRINITY_DN18982_c0_g3_i1	(GAT)6	18	CCCCGAATCATCTCACCGAC	TTCTACCGCCACGATGCAAT	201
324	VumSSR324	TRINITY_DN18905_c0_g1_i1	(TGG)5	15	CCAGCATTGCCGTTAACTCG	CATTCCCTCGCACCATCAGA	233
325	VumSSR325	TRINITY_DN18903_c0_g2_i1	(AG)7	14	CAACCCCAGTCTCAGCTCAG	TGTCCCACACCAATGTTGCT	242
326	VumSSR326	TRINITY_DN18903_c0_g2_i2	(AG)7	14	CAACCCCAGTCTCAGCTCAG	TGTCCCACACCAATGTTGCT	242
327	VumSSR327	TRINITY_DN18975_c1_g1_i1	(GA)12	24	GCATGAGGAAGTTCTGTGCAC	CGTTAAGCTCGGACCTACTATCA	238
328	VumSSR328	TRINITY_DN18915_c0_g2_i1	(GGA)5	15	TCTGGTATGAGAGGGTCCGG	CCTCTCCCTTAGGGTTCCGA	177
329	VumSSR329	TRINITY_DN18915_c0_g2_i2	(GGA)5	15	TCTGGTATGAGAGGGTCCGG	CCTCTCCCTTAGGGTTCCGA	177
330	VumSSR330	TRINITY_DN18923_c0_g1_i1	(AGG)5	15	TCCTGGCGTGGAGAAAACTC	ATGTTCGGCTTCCCCTTCTG	244
331	VumSSR331	TRINITY_DN18977_c0_g1_i1	(AT)6	12	GGAGATGGCAACCACCTCAA	CCATGGCACCTAATGGGGTT	159
332	VumSSR332	TRINITY_DN18977_c0_g2_i1	(AT)6	12	GGAGATGGCAACCACCTCAA	CCATGGCACCTAATGGGGTT	159
333	VumSSR333	TRINITY_DN18964_c0_g2_i1	(TC)7	14	CTCTCTCTGCACATGAGCCC	GAGGGTGTTGGCTTCTTGGA	251
334	VumSSR334	TRINITY_DN18964_c0_g2_i2	(TC)7	14	CTCTCTCTGCACATGAGCCC	GAGGGTGTTGGCTTCTTGGA	251
335	VumSSR335	TRINITY_DN18980_c0_g1_i1	(CTG)7	21	TCAAGGTATCCTGGTGCTGC	TCCATGGTGGTGGCCCTATA	152
336	VumSSR336	TRINITY_DN18980_c1_g1_i1	(GCA)7	21	CTGTTCCCTGGGCTAACGAG	GAGCTTCGGTTCTGCTTTGC	153
337	VumSSR337	TRINITY_DN18955_c0_g1_i1	(GA)7	14	GCCGTTGGGGAAGTTTTGAC	TCTCTCTTCTCTTGCAAATCTCA	150
338	VumSSR338	TRINITY_DN18913_c0_g1_i1	(TGA)5	15	GTTGGAGTGTGAAGAGGGGG	TGGCAAAAGTAGAGGGGCTG	153
339	VumSSR339	TRINITY_DN632_c0_g1_i1	(CAA)5	15	GGGAGAAATGGGGTAACACCA	GCAGATGGCCTCAGAAGATCA	280
340	VumSSR340	TRINITY_DN631_c0_g1_i1	(CAT)5	15	GCTGGTTTCCTCTCCTCACC	TGCAAGAACAACCGACCCTT	177
341	VumSSR341	TRINITY_DN610_c0_g2_i1	(AGA)5	15	GACACCGTACTCGATCCACC	GGAAGGATGCCATTCCCCAA	187
342	VumSSR342	TRINITY_DN655_c0_g1_i1	(GAT)8	24	GAGGCGAGGTGACAGTAACA	GCTCCTCAACCTTCCCTTCC	256
343	VumSSR343	TRINITY_DN684_c0_g1_i1	(TGC)7	21	TCCACTTCACGCGGATACAG	AGCACTTCGGCAGGTAAAGT	279
344	VumSSR344	TRINITY_DN31698_c0_g1_i1	(CAG)5	15	TGCGACCTTCCACTTAACCC	TGCACGTGACACTGTTCGAT	280
345	VumSSR345	TRINITY_DN31677_c0_g1_i1	(TTA)5	15	CCGTTAGTGTAGGTGTGCAGT	TTTGTGCAACTGCTCCAAGC	257
346	VumSSR346	TRINITY_DN31676_c0_g1_i1	(TCT)6	18	ACCCTAACATCTCTCCACTCGT	TGCGAGAAAATCCTGCGGAT	185
347	VumSSR347	TRINITY_DN31614_c0_g1_i1	(AT)9	18	AAGCGGGCGTAAAGAGACAA	AGGTAATTGTATGGCGTGGCA	234
348	VumSSR348	TRINITY_DN31636_c0_g1_i1	(GAA)5	15	CTGCAAGAGGGTGGAGCTAG	TCGTCATCATCGTCGTCGTC	215
349	VumSSR349	TRINITY_DN11608_c0_g1_i1	(TTC)7	21	TCCCATCTCTCTTCACACCCT	CCTTTCTCTGCCTCAGGTGG	176
350	VumSSR350	TRINITY_DN11608_c1_g1_i1	(GAA)6	18	CGCTGCTTGTTCCACTTTGT	CCTCTGTCTCTCCCCCACTT	264
351	VumSSR351	TRINITY_DN11624_c0_g1_i1	(CTC)5	15	ACGCCGTTACCGTTTACTGT	TTGACCTGAACAACGCCGTA	275
352	VumSSR352	TRINITY_DN11688_c0_g1_i1	(TGA)5	15	AGGACATGTTGCTGTCTCCG	TGCAGCTTGAAAAGGGGACA	178
353	VumSSR353	TRINITY_DN11688_c0_g1_i3	(TGA)5	15	AGGACATGTTGCTGTCTCCG	TGCAGCTTGAAAAGGGGACA	178
354	VumSSR354	TRINITY_DN11655_c0_g1_i1	(TTC)6	18	GTTTCGATCTCTCGGGTCCC	TGCGAAACCCAAGCCAAAAG	215
355	VumSSR355	TRINITY_DN11625_c0_g1_i1	(TA)8	16	TGAGAATGACATTACTACAAGCGG	TTTGAATGCATGCAAGGTTGA	160
356	VumSSR356	TRINITY_DN11693_c0_g1_i1	(GAC)5	15	TGAGGCAGGATCGGAGAGAA	TCTTAAACGTTCCCCCAGGC	135
357	VumSSR357	TRINITY_DN11693_c0_g2_i1	(GAC)5	15	GCTGAAGTTTCCGCTGCAAA	TCTTAAACGTTCCCCCAGGC	176
358	VumSSR358	TRINITY_DN11633_c0_g1_i1	(AAG)5	15	CATCATCGGATGCAAAGACCG	CGGTGAGTTGGAGACCATTCA	279
359	VumSSR359	TRINITY_DN11621_c0_g1_i1	(AAG)5	15	TGCAGTTAAGAATGGTTGATGCA	CTCCCCAGGTCTCATCAGGA	217
360	VumSSR360	TRINITY_DN11621_c0_g2_i1	(AAG)5	15	TGCAGTTAAGAATGGTTGATGCA	CTCCCCAGGTCTCATCAGGA	217
361	VumSSR361	TRINITY_DN11621_c0_g2_i2	(AAG)5	15	TGCAGTTAAGAATGGTTGATGCA	CTCCCCAGGTCTCATCAGGA	217
362	VumSSR362	TRINITY_DN11631_c0_g1_i1	(CT)10	20	TTCTTCTCTGCACCCAACCA	AAGGTACAGGGTGCTTTCGG	235
363	VumSSR363	TRINITY_DN11631_c0_g2_i1	(CT)10	20	TTCTTCTCTGCACCCAACCA	AAGGTACAGGGTGCTTTCGG	235
364	VumSSR364	TRINITY_DN11606_c0_g1_i1	(ATT)6	18	AGTTGATGACGGAAGAGGGC	TGCATCAGGCTATGGTTACCA	276
365	VumSSR365	TRINITY_DN11606_c0_g2_i1	(ATT)6	18	AGTTGATGACGGAAGAGGGC	TGCATCAGGCTATGGTTACCA	276
366	VumSSR366	TRINITY_DN24778_c0_g1_i1	(AG)6tgaacggaaggcttg(GAA)5	42	CTTCCCTTCATGCCGTGGAT	GGAGGCATGCCATCTGCTAT	259
367	VumSSR367	TRINITY_DN24791_c0_g1_i1	(GA)8	16	GTCTTTCTCCTTCAGCGCCT	AGTGAAACCAATCCAATTCCCA	228
368	VumSSR368	TRINITY_DN24730_c0_g1_i1	(GGA)7	21	TGCTCCTTTTGCCCAGCATA	CCTCCTCTGGGCCAACAAAA	275
369	VumSSR369	TRINITY_DN14209_c0_g1_i1	(CT)7	14	TCACCGCCTCTCATCTCTCT	GAGATACCGTCCGCCTTGAG	171
370	VumSSR370	TRINITY_DN14209_c0_g2_i1	(CT)7	14	TCACCGCCTCTCATCTCTCT	CGCCTTGAGGGAGATGGTTT	160
371	VumSSR371	TRINITY_DN14209_c0_g3_i1	(CT)7	14	TCACCGCCTCTCATCTCTCT	CGCCTTGAGGGAGATGGTTT	160
372	VumSSR372	TRINITY_DN14206_c0_g1_i1	(TGA)5	15	TGACACTTCCCTTCCCAACG	TCTGAGCAGCTGGAGAGGAT	269
373	VumSSR373	TRINITY_DN14260_c0_g2_i1	(ATG)5	15	GCCCTCTTCCCTGTACACAG	AGAGCACACAAGAGCTTCCC	123
374	VumSSR374	TRINITY_DN14277_c0_g1_i1	(GGC)5	15	TCTTCTACGTAACCGCTCGC	GCAGCAATCTCAGGCACAAG	253
375	VumSSR375	TRINITY_DN14277_c0_g2_i1	(GGC)5	15	TCTTCTACGTAACCGCTCGC	CAGGAGGATCTGCATCTGGG	255
376	VumSSR376	TRINITY_DN36680_c0_g1_i1	(CA)7	14	AGAGTACCGTGGTAGGTGGA	CATTGCCAGATTGTGCCGAC	166
377	VumSSR377	TRINITY_DN36663_c0_g1_i1	(GA)6	12	AGCAAGTGGGGTATGTTGGA	TCCCATGTGACAATTCAGCCA	185
378	VumSSR378	TRINITY_DN36689_c0_g1_i1	(GA)6	12	CAGCAGGGAGGGGAGTAGAT	ACAAAGTGTTGTTCCATTGGGT	192
379	VumSSR379	TRINITY_DN36682_c0_g1_i1	(GT)7	14	TGGACGAGCTATGCAAGACA	TCTCTCGATGTGACGTCCAC	176
380	VumSSR380	TRINITY_DN36610_c0_g1_i1	(CTT)5	15	CGAACAACATGATCGCAGGT	GGGCTTTGGACCAACTGAGA	171
381	VumSSR381	TRINITY_DN25442_c0_g1_i1	(TC)6	12	TGTTTGGTCCCACTGCCTTT	GTCGTCTTCGTCACCTTCGT	278
382	VumSSR382	TRINITY_DN25458_c0_g1_i1	(TA)6	12	GAGTCTTCAATGGCAGCCCT	TCATATCATCATCTCAAGACCAAGA	205
383	VumSSR383	TRINITY_DN10773_c0_g1_i1	(GT)8	16	ATGATGCATTGCACCATGGC	CTTGGCCAGAGAAGAGTGGG	227
384	VumSSR384	TRINITY_DN10724_c0_g1_i1	(AGG)5	15	AGAAACGGAATCGCCATGGA	CCCTTGTTCCTGCTATGCCA	168
385	VumSSR385	TRINITY_DN4205_c0_g1_i1	(AAC)6	18	AACAGCCACAGGACAACCAA	TCTCGATGGGGTTGGTTGTG	179
386	VumSSR386	TRINITY_DN4205_c0_g1_i1	(GAA)7	21	CCAACGAGGTGACCACTGAT	TGGGTTCAGTGGGCTTTTGT	186
387	VumSSR387	TRINITY_DN4213_c0_g1_i1	(GTT)5	15	TCTTCGAGTGCAGCAATGGT	AAGAGGAGGAGGCTACTGGG	278
388	VumSSR388	TRINITY_DN4213_c0_g1_i1	(GTG)6	18	ATTGTGCCAGTGCTAGGACC	TGCCTCCAAGCTTCAACACA	202
389	VumSSR389	TRINITY_DN4213_c0_g2_i1	(GTT)5	15	TCTTCGAGTGCAGCAATGGT	AAGAGGAGGAGGCTACTGGG	278
390	VumSSR390	TRINITY_DN4213_c0_g2_i1	(GTG)6	18	ATTGTGCCAGTGCTAGGACC	TGCCTCCAAGCTTCAACACA	202
391	VumSSR391	TRINITY_DN4207_c0_g1_i1	(CT)6	12	CGTGCCCCCACTCTCTCT	CTCTGTCACTCCGTGTTGCT	205
392	VumSSR392	TRINITY_DN4207_c0_g1_i2	(CT)6	12	CGTGCCCCCACTCTCTCT	CTCTGTCACTCCGTGTTGCT	205
393	VumSSR393	TRINITY_DN4299_c0_g1_i1	(TC)6	12	TCCCAAAACCTTCTCCTTCCC	GTAAGGATGCTGAGCTGGCA	124
394	VumSSR394	TRINITY_DN4299_c0_g2_i1	(TC)6	12	TCCCAAAACCTTCTCCTTCCC	GTAAGGATGCTGAGCTGGCA	124
395	VumSSR395	TRINITY_DN4224_c0_g1_i1	(GCA)5	15	GTGGAATGGGTGGTGTTGGA	CTGTTGCTGCTGCTGTTGTT	218
396	VumSSR396	TRINITY_DN31227_c0_g1_i1	(TTC)5	15	ATCTTTTCCCTCTGCATTCTCT	TAACCCAAACGCGGCTTTTG	206
397	VumSSR397	TRINITY_DN31286_c0_g1_i1	(AC)8	16	CGATCATGAACTGTGGACTAGGT	TGGTCCCTTAGCTCCAATCTG	150
398	VumSSR398	TRINITY_DN31248_c0_g1_i1	(TA)7	14	ACCAAAAGAGAAGCATGCACG	TCCTTCTCTAGCTCATTCCACAC	100
399	VumSSR399	TRINITY_DN12375_c0_g1_i1	(AG)6	12	AAGGGAGAAGTGGTGGAGGT	AACTGGCCTCGTCTATGCTG	171
400	VumSSR400	TRINITY_DN12334_c0_g2_i1	(TAA)7	21	GACACGTGTACGGTTCTGGT	ACAAACCAACTCATCCAGCA	265
401	VumSSR401	TRINITY_DN12334_c1_g1_i1	(ATA)7	21	TGTCACAACACACATGAAAGGA	ACGGTGCCAAGGGAATATGG	276
402	VumSSR402	TRINITY_DN12344_c0_g1_i1	(TC)6	12	TGGGTCTGTTGGTGTTCCTG	ACCCACCTGTGTTCACCATC	234
403	VumSSR403	TRINITY_DN12385_c0_g1_i1	(GAA)8	24	GCCAGCTTCACCATCTTCCA	ACGGGGGCTTGTGAATTCAT	234
404	VumSSR404	TRINITY_DN12385_c0_g2_i1	(GAA)8	24	GCCAGCTTCACCATCTTCCA	ACGGGGGCTTGTGAATTCAT	234
405	VumSSR405	TRINITY_DN12374_c1_g1_i1	(TCA)8	24	GTGGAAGCATGAGGGTGGAA	TCTGCAGGGCAACAAGAGAA	257
406	VumSSR406	TRINITY_DN30951_c0_g1_i1	(AAC)6	18	ACGCGTGAGACCCAATTTCT	ACCACTACCTATGCTGTTTGGT	201
407	VumSSR407	TRINITY_DN30959_c0_g1_i1	(ACC)5	15	TGTCAGGACTCCACCTTTCT	GGAGCTTTTCCTCCTACCGT	243
408	VumSSR408	TRINITY_DN30910_c0_g1_i1	(AT)9	18	AGTGTCGAAGAGAACGTTGCT	ACGGAAACTAAGGACTGCGA	222
409	VumSSR409	TRINITY_DN423_c0_g1_i1	(CT)6	12	CCAATGCCTCTGGTCTGGAA	CCTCCTGTAGCCACTACCCA	268
410	VumSSR410	TRINITY_DN426_c0_g1_i1	(TCA)5	15	CTCGCTCTTCGCCAACACTA	ACGGGGTAAAATCGCACTGT	216
411	VumSSR411	TRINITY_DN13854_c0_g1_i1	(TG)7	14	GGGTGTGTGGAGGCAAAAAG	CCCACCAAGACGACCTCTTC	261
412	VumSSR412	TRINITY_DN13891_c0_g1_i1	(GAA)5	15	CCTCCAAGTTTGCAACCTGC	GCCATTTCCTTCCCTCCACA	227
413	VumSSR413	TRINITY_DN13891_c0_g1_i1	(CT)14	28	TCTGAATCACACACACGCCA	AGTAATGGTGGAACGCAGCA	160
414	VumSSR414	TRINITY_DN16988_c0_g1_i1	(GA)6	12	ACCTAGGCCTAAGATGGAGCA	GGCTCATTGGGCCTTGATGA	269
415	VumSSR415	TRINITY_DN16959_c0_g1_i2	(ATG)5	15	GCTGCAGCTGAAGTACCTCA	TGCATGTAACACCCCAAATGG	191
416	VumSSR416	TRINITY_DN16942_c0_g1_i1	(CT)8	16	GAGTGGTCACGGCCATTGAT	CACTAGTCCATTGCCCCGTT	224
417	VumSSR417	TRINITY_DN16942_c0_g1_i2	(CT)8	16	GAGTGGTCACGGCCATTGAT	CACTAGTCCATTGCCCCGTT	224
418	VumSSR418	TRINITY_DN16945_c0_g1_i1	(CT)8	16	AGCATCGCCATTGTCGAGAA	CGAAACGCTGCTTTTGGGAA	228
419	VumSSR419	TRINITY_DN16945_c0_g2_i1	(CT)8	16	AGCATCGCCATTGTCGAGAA	CGAAACGCTGCTTTTGGGAA	228
420	VumSSR420	TRINITY_DN16999_c0_g1_i1	(TA)8	16	AACCTCTCCAGCCGTGATTG	CCTAGATCAGTTTTAGTTTCCTACTTT	190
421	VumSSR421	TRINITY_DN16910_c0_g1_i1	(TTC)8	24	ACGCGAAATGAGAGTGTCGT	TTGCAGAGACACTACAATTCCA	221
422	VumSSR422	TRINITY_DN16910_c0_g1_i2	(TTC)8	24	ACGCGAAATGAGAGTGTCGT	TTGCAGAGACACTACAATTCCA	221
423	VumSSR423	TRINITY_DN16910_c0_g2_i1	(TTC)8	24	ACGCGAAATGAGAGTGTCGT	TTGCAGAGACACTACAATTCCA	221
424	VumSSR424	TRINITY_DN16903_c0_g1_i1	(CGG)5	15	GTCTGGAGCCTCAGCCAATT	GTTCTTCCCTTTCGGCCAGA	200
425	VumSSR425	TRINITY_DN16980_c0_g1_i1	(AGA)5	15	TGGTTCCGGAACTTCCCATG	ATTCACACCCACCACACACA	114
426	VumSSR426	TRINITY_DN16980_c0_g2_i1	(AGA)5	15	TGGTTCCGGAACTTCCCATG	ATTCACACCCACCACACACA	114
427	VumSSR427	TRINITY_DN16928_c0_g1_i1	(AG)6	12	TTTGGCGTGCCCATAAGCTA	TTGTTCTTGGGTTGGGTGCT	147
428	VumSSR428	TRINITY_DN16943_c0_g1_i1	(AT)13	26	AATTCGCCACAGAAGCACCT	ACTTGATTCAGTTTAACCACTACTTTG	262
429	VumSSR429	TRINITY_DN19469_c0_g1_i1	(AG)7	14	TTCTCTTCTCCTTGGCGCTG	GCCAGGCCTCAAGCTTAGAA	142
430	VumSSR430	TRINITY_DN19469_c0_g1_i3	(AG)7	14	TTCTCTTCTCCTTGGCGCTG	GCCAGGCCTCAAGCTTAGAA	142
431	VumSSR431	TRINITY_DN19454_c0_g1_i1	(TC)6	12	TGGAGACAGAGACAGTGATGA	TCTCTCCGTTGGTGCGTTTT	164
432	VumSSR432	TRINITY_DN19417_c2_g1_i1	(CA)6	12	GGCTCCTCATGAGACCTAAAAGG	AAAGAAAGGGGGCTGAGGTG	196
433	VumSSR433	TRINITY_DN19417_c2_g2_i1	(CA)6	12	GGCTCCTCATGAGACCTAAAAGG	GGGGTTGAGGTGGACACAAA	188
434	VumSSR434	TRINITY_DN19440_c0_g1_i1	(GCT)5	15	CTAGGCCGGAATCCCAATCC	CGCCAATCTCCAATGCCTTG	262
435	VumSSR435	TRINITY_DN19440_c0_g1_i1	(CT)14	28	GCAAGGAACAACTGGATGGG	GGAAGGATGCGAGAGACAGA	160
436	VumSSR436	TRINITY_DN19440_c0_g1_i3	(GCT)5	15	CTAGGCCGGAATCCCAATCC	CGCCAATCTCCAATGCCTTG	262
437	VumSSR437	TRINITY_DN19440_c0_g1_i3	(CT)14	28	GCAAGGAACAACTGGATGGG	GGAAGGATGCGAGAGACAGA	160
438	VumSSR438	TRINITY_DN19496_c1_g1_i1	(GGT)7	21	AAGCCTGAGCCGAACTTTCT	AAGTGGGGTTGGCAAAGGAA	256
439	VumSSR439	TRINITY_DN19428_c0_g1_i1	(GGC)5	15	ATGAGGAGGTTTTCGGCGTT	CAATGACCTCGTCACACCCA	189
440	VumSSR440	TRINITY_DN19428_c0_g1_i2	(GGC)5	15	ATGAGGAGGTTTTCGGCGTT	CAATGACCTCGTCACACCCA	189
441	VumSSR441	TRINITY_DN19428_c0_g1_i3	(GGC)5	15	ATGAGGAGGTTTTCGGCGTT	CAATGACCTCGTCACACCCA	189
442	VumSSR442	TRINITY_DN19428_c0_g1_i4	(GGC)5	15	ATGAGGAGGTTTTCGGCGTT	CAATGACCTCGTCACACCCA	189
443	VumSSR443	TRINITY_DN19487_c0_g1_i1	(TC)6	12	CTCGAAGCCTGGGTGTCTTT	CTTCGTCTCTGCTGGCTAGG	229
444	VumSSR444	TRINITY_DN19487_c0_g2_i1	(TC)6	12	AACATAGCTTGCAACACGGC	CTTCGTCTCTGCTGGCTAGG	255
445	VumSSR445	TRINITY_DN19493_c0_g1_i1	(TGA)5	15	TAGCAAGCTGGTGTTGTCCC	CCCAACAAAACCGTCGCAAT	235
446	VumSSR446	TRINITY_DN19478_c0_g1_i1	(CT)6	12	AGCATCGACCCTTTGAACGT	AAGCACAAGAGCAGAGAGGG	189
447	VumSSR447	TRINITY_DN19478_c0_g2_i1	(CT)6	12	AGCATCGACCCTTTGAACGT	AAGCACAAGAGCAGAGAGGG	189
448	VumSSR448	TRINITY_DN19482_c1_g1_i1	(TA)9	18	GAGCTGGCAACCCCAAAAAC	CTCCAGCTTGGGTGACAGAG	132
449	VumSSR449	TRINITY_DN19415_c0_g1_i1	(AGA)5	15	ACACGCCTTCACATTCAGGT	CTGGAGACTGTGGCCTCAAG	216
450	VumSSR450	TRINITY_DN19842_c0_g1_i1	(GA)7	14	TGTGTGGGTAATTTCGGTTTGG	ACACGGGTCAACAAAATTTATGA	201
451	VumSSR451	TRINITY_DN19842_c0_g3_i3	(GA)7	14	TGTGTGGGTAATTTCGGTTTGG	ACACGGGTCAACAAAATTTATGA	201
452	VumSSR452	TRINITY_DN19855_c0_g3_i1	(CT)6	12	TAAGGCCACCTGGTCCGATA	CAGTTGGTGGCATGCACAAA	114
453	VumSSR453	TRINITY_DN19867_c0_g2_i1	(ATC)5	15	TGCAGCATTCTTCCCCCAAT	AAACACCTCCAAGCACGTGA	265
454	VumSSR454	TRINITY_DN19875_c0_g1_i1	(AG)6	12	AAACCCGCATAACAGAGCCA	GCAAAGCCACAGTGGAACAG	154
455	VumSSR455	TRINITY_DN19875_c0_g1_i2	(AG)6	12	AAACCCGCATAACAGAGCCA	GCAAAGCCACAGTGGAACAG	154
456	VumSSR456	TRINITY_DN19875_c0_g2_i1	(AG)6	12	AAACCCGCATAACAGAGCCA	GCAAAGCCACAGTGGAACAG	154
457	VumSSR457	TRINITY_DN19825_c0_g1_i1	(GAA)5	15	GTGTGCAATCACCCTTCCTT	TCGTAGTTCTCAATCGGTCTCC	263
458	VumSSR458	TRINITY_DN19825_c0_g2_i1	(GAA)5	15	GTGTGCAATCACCCTTCCTT	AGAAACAGACCCCTAGTTCGT	280
459	VumSSR459	TRINITY_DN19841_c0_g1_i1	(TA)7	14	GAGACAAGGGTGCAGAGCAT	ATAGCCGGTTTTGGGGAAGG	263
460	VumSSR460	TRINITY_DN19841_c0_g1_i1	(TC)9	18	TGGGGTCTGGGGGAATGTAT	AGGTGGTTGGTTTGGTTGGA	226
461	VumSSR461	TRINITY_DN19897_c0_g1_i1	(GGC)5	15	GCTGCTGCTTGTGAGAGAGA	GCTACAAGCCCCAATCCAGT	258
462	VumSSR462	TRINITY_DN19897_c0_g1_i2	(GGC)5	15	GCTGCTGCTTGTGAGAGAGA	GGTCTCTCGCCCTTTTTCCA	182
463	VumSSR463	TRINITY_DN19897_c0_g1_i3	(GGC)5	15	GCTGCTGCTTGTGAGAGAGA	GCTACAAGCCCCAATCCAGT	258
464	VumSSR464	TRINITY_DN19897_c0_g2_i1	(GGC)5	15	GCTGCTGCTTGTGAGAGAGA	AAACGATCGCGGAGTGGAAA	227
465	VumSSR465	TRINITY_DN19800_c0_g1_i1	(TC)6	12	CAAGTCTCCCAAGTTTTCGCA	GATTTGCTTTGCGCTCCACA	196
466	VumSSR466	TRINITY_DN19800_c0_g1_i2	(TC)6	12	CAAGTCTCCCAAGTTTTCGCA	GATTTGCTTTGCGCTCCACA	196
467	VumSSR467	TRINITY_DN19849_c0_g1_i2	(TA)7	14	GGAGCCTGTGTTCCACAAGA	GCCCAGATATGGACACCGAC	138
468	VumSSR468	TRINITY_DN19849_c0_g1_i3	(AC)6	12	GGTGTGGTGAAGTCTGTGCT	AGATGGCTTTTCTGCGCTCT	207
469	VumSSR469	TRINITY_DN19849_c0_g1_i3	(TA)7	14	GGAGCCTGTGTTCCACAAGA	GCCCAGATATGGACACCGAC	138
470	VumSSR470	TRINITY_DN19849_c0_g1_i4	(TA)7	14	GGAGCCTGTGTTCCACAAGA	GCCCAGATATGGACACCGAC	138
471	VumSSR471	TRINITY_DN19849_c0_g1_i6	(AC)6	12	GGTGTGGTGAAGTCTGTGCT	AGATGGCTTTTCTGCGCTCT	207
472	VumSSR472	TRINITY_DN19849_c0_g1_i8	(AC)6	12	GGTGTGGTGAAGTCTGTGCT	AGATGGCTTTTCTGCGCTCT	207
473	VumSSR473	TRINITY_DN19849_c0_g1_i9	(AC)6	12	GGTGTGGTGAAGTCTGTGCT	AGATGGCTTTTCTGCGCTCT	207
474	VumSSR474	TRINITY_DN19849_c0_g1_i10	(TA)7	14	GGAGCCTGTGTTCCACAAGA	GCCCAGATATGGACACCGAC	138
475	VumSSR475	TRINITY_DN19889_c0_g1_i2	(TC)7	14	TCATGATGCAGCACACGAGT	GATGACGACGACGACGAAGA	272
476	VumSSR476	TRINITY_DN19889_c0_g1_i4	(TC)7	14	TCATGATGCAGCACACGAGT	GATGACGACGACGACGAAGA	272
477	VumSSR477	TRINITY_DN19889_c0_g1_i5	(TC)7	14	TCATGATGCAGCACACGAGT	GATGACGACGACGACGAAGA	272
478	VumSSR478	TRINITY_DN19860_c0_g1_i3	(TG)6	12	CACTTTTGCATCAGAAGTTCGGA	TTCTGCGTCTTAGCCAGTGT	211
479	VumSSR479	TRINITY_DN19860_c0_g1_i5	(TG)6	12	CACTTTTGCATCAGAAGTTCGGA	TTCTGCGTCTTAGCCAGTGT	211
480	VumSSR480	TRINITY_DN19860_c0_g1_i6	(TG)6	12	CACTTTTGCATCAGAAGTTCGGA	TTCTGCGTCTTAGCCAGTGT	211
481	VumSSR481	TRINITY_DN19860_c0_g1_i9	(TG)6	12	CACTTTTGCATCAGAAGTTCGGA	TTCTGCGTCTTAGCCAGTGT	211
482	VumSSR482	TRINITY_DN19872_c0_g1_i1	(ATA)5	15	TGTGCTGGTGCTCAGAAGAA	AGACTGAAACAATACCGGGGT	260
483	VumSSR483	TRINITY_DN19872_c0_g1_i2	(ATA)5	15	TGTGCTGGTGCTCAGAAGAA	AGACTGAAACAATACCGGGGT	260
484	VumSSR484	TRINITY_DN19872_c1_g1_i1	(ATA)5	15	ACCCACACCCATATCGTCAC	AGAGCAGGCCAGAGATCAGA	263
485	VumSSR485	TRINITY_DN17606_c0_g1_i1	(TC)10	20	GCGAAATCTCCTAGAAAGCGAG	ATCGTGGGTGTCGTGTTCTC	198
486	VumSSR486	TRINITY_DN17606_c0_g2_i1	(TC)10	20	GCGAAATCTCCTAGAAAGCGAG	ATCGTGGGTGTCGTGTTCTC	198
487	VumSSR487	TRINITY_DN17641_c0_g1_i1	(TTC)6	18	CCCTCCAAACTCGTCGGAG	CACGCACGTTCACATTACCC	128
488	VumSSR488	TRINITY_DN17641_c0_g1_i2	(TTC)6	18	CCCTCCAAACTCGTCGGAG	GTGTTTGTAGCGGGACCTCA	245
489	VumSSR489	TRINITY_DN17659_c0_g1_i1	(GGT)5	15	CGTGGTGTTCTTGTCGGAGA	TCCCTATCAACCCCACCCTT	163
490	VumSSR490	TRINITY_DN17659_c0_g1_i1	(TGG)5	15	TGTGTTGTCTGGAGGATGGAG	CACCCCAATTCCCACCGTTA	268
491	VumSSR491	TRINITY_DN17692_c0_g1_i1	(TCT)5	15	GGCAGCTGAGGACCAACTAG	CGGTGAGAGTTGTGCTGGAT	246
492	VumSSR492	TRINITY_DN17685_c0_g2_i1	(TA)10	20	ACCAAGTGTGAACTCATGAGGA	TTCCTCTTCATAGGCCCCGA	249
493	VumSSR493	TRINITY_DN17621_c0_g1_i1	(CTT)5	15	GCTACCGGCATCAACGTTTT	GTTCGGTTCTGCGACACAAC	100
494	VumSSR494	TRINITY_DN17621_c0_g2_i1	(CTT)5	15	GCTACCGGCATCAACGTTTT	GTTCGGTTCTGCGACACAAC	100
495	VumSSR495	TRINITY_DN17621_c0_g2_i2	(CTT)5	15	GCTACCGGCATCAACGTTTT	GTTCGGTTCTGCGACACAAC	100
496	VumSSR496	TRINITY_DN17629_c0_g1_i1	(AG)7	14	GCTGTTGTTTGAACTTGGGGG	AGGACTTCATGCATTGACCGA	133
497	VumSSR497	TRINITY_DN17629_c0_g2_i1	(AG)7	14	GCTGTTGTTTGAACTTGGGGG	AGGACTTCATGCATTGACCGA	133
498	VumSSR498	TRINITY_DN17629_c0_g3_i1	(AG)7	14	GCTGTTGTTTGAACTTGGGGG	AGGACTTCATGCATTGACCGA	133
499	VumSSR499	TRINITY_DN17660_c0_g1_i1	(GCA)5	15	CGAACTCCGACCACCATAGT	TGAAGGGTTCGTGTTCGGAG	161
500	VumSSR500	TRINITY_DN17687_c0_g1_i1	(TCT)5	15	GATCGGTTTCTGGATCGGGG	TGGATTCGTTTCGTACTCTGGA	164
501	VumSSR501	TRINITY_DN17687_c0_g2_i1	(TCT)5	15	GATCGGTTTCTGGATCGGGG	TGGATTCGTTTCGTACTCTGGA	164
502	VumSSR502	TRINITY_DN17627_c0_g1_i1	(TCA)5	15	TGCTGAGCTTGCCTTGAGAA	TCGTGGGAATGCGAACAGAA	251
503	VumSSR503	TRINITY_DN17614_c0_g1_i3	(TGA)6	18	GCTGTGGCATTGAACCTTGG	ACCACGAATCCTCTGGGGTA	243
504	VumSSR504	TRINITY_DN17695_c0_g1_i1	(GCT)8	24	CCCCAAAGGAGTTAGCACCA	GACAAGAGAAGGGCCAGCAT	265
505	VumSSR505	TRINITY_DN17684_c0_g1_i1	(TA)9	18	AGAAGATATGATGAACTAGGAGAACA	AGACCAGGTTGCATTGAGGG	211
506	VumSSR506	TRINITY_DN17684_c0_g1_i2	(TA)9	18	AGAAGATATGATGAACTAGGAGAACA	AGACCAGGTTGCATTGAGGG	211
507	VumSSR507	TRINITY_DN17684_c0_g1_i3	(TA)9	18	AGAAGATATGATGAACTAGGAGAACA	AGACCAGGTTGCATTGAGGG	211
508	VumSSR508	TRINITY_DN17684_c0_g1_i4	(TA)9	18	AGAAGATATGATGAACTAGGAGAACA	AGACCAGGTTGCATTGAGGG	211
509	VumSSR509	TRINITY_DN7970_c0_g1_i1	(TC)6	12	TGGCATGTGAATACAAACACGAC	ACTTGCTGCATCTTCCTCCC	190
510	VumSSR510	TRINITY_DN7940_c0_g1_i1	(TG)9	18	AACGAGTTAAGGTGGGCAGG	AGCGCCGTTCAAAATCAACC	268
511	VumSSR511	TRINITY_DN42963_c0_g1_i1	(TA)7tttttacagcaatgattgatcttgctcctcaaccacaatctgcaatccttctgtagcaaaacgaaaatattttctctccttctcctatgtctagaaagag(GA)8	130	GGCAACCTCGATCCATGAAC	CAGCAAATCCTGAACCCTTGT	229
512	VumSSR512	TRINITY_DN42920_c0_g1_i1	(CT)7	14	ATAACAACAGACGCTGCCCA	GTTTTTCCACCACCTCGCTG	235
513	VumSSR513	TRINITY_DN26690_c0_g1_i1	(TA)10	20	TTCACATATCCCCATCCGCG	TGTCATTCATTCCAACGCCT	197
514	VumSSR514	TRINITY_DN26660_c0_g1_i1	(AT)12	24	AGGGAAAACAATTATGCAAATCACT	GCCCATCAGAACAAAGGCAC	218
515	VumSSR515	TRINITY_DN26660_c0_g2_i1	(AT)12	24	CGTAGATCGGTTACACTGAGGT	GCCCATCAGAACAAAGGCAC	225
516	VumSSR516	TRINITY_DN26666_c0_g1_i1	(AAAT)5	20	CGTGTTGTAGCGTGTGAGGA	GGTCCCCGTCGATTTTCGTA	220
517	VumSSR517	TRINITY_DN28910_c0_g1_i1	(CTT)5tttcttcttt(TTC)5	40	CAACTCTCTTTGTTCTCTGTGCT	TAAAGGGGAACGTCGACAGC	154
518	VumSSR518	TRINITY_DN28941_c0_g1_i1	(GT)6	12	GCTGTGAAATTGGCTCTTCTGT	TACTGATCTGGCGAGTGGGA	243
519	VumSSR519	TRINITY_DN28934_c0_g1_i1	(AT)6(AC)6(GT)8	40	ACCTCCTATGTGTTTCTTTCACCT	TGAGATCTCCAGGAGGTGAGA	119
520	VumSSR520	TRINITY_DN28934_c0_g2_i1	(AC)8(GT)8	32	TGAGATCTCCAGGAGGTGAGA	ACAGGGGCTTAATGGTAAGGT	262
521	VumSSR521	TRINITY_DN28977_c0_g1_i1	(CTT)5	15	CGTCTCACGGATCTTGCCTT	CTTTGTGCTGTTGGGGTTGG	199
522	VumSSR522	TRINITY_DN28968_c0_g1_i1	(TG)6	12	AACAGCAGCAACAGCAACAG	ATTTCCAACATGCACGGCAC	233
523	VumSSR523	TRINITY_DN37144_c0_g1_i1	(ATTC)5	20	GGGTGTGTGGAGATATACCCA	GATAACCTTGCGGTGGTGGA	168
524	VumSSR524	TRINITY_DN37183_c0_g1_i1	(TA)6	12	AAACAGTGTGGTTGTGGGGA	GGAAATTCTAAATGCCCGAGCT	112
525	VumSSR525	TRINITY_DN37163_c0_g1_i1	(TAT)5	15	TGTGGATTGTGTTTTATTTGTGGC	GGGAATTTGGGGGCAAATGT	194
526	VumSSR526	TRINITY_DN37184_c0_g1_i1	(TG)7	14	TGAGTGTGGGAGTAGAGGGG	GTACGTGGCCTTGGCCTATT	114
527	VumSSR527	TRINITY_DN8292_c0_g1_i1	(AAG)5	15	ACAGTGGATGAGTTGGCTGG	GCCAATTTTGCTGACCGGTT	214
528	VumSSR528	TRINITY_DN8237_c0_g1_i1	(AG)6	12	GAGTGGGTGAGGCGTTGTTA	TCCCACCCTTCCTAAGACCA	166
529	VumSSR529	TRINITY_DN8244_c0_g1_i1	(GCC)5	15	GAGCGAGGTCATGTTGGACA	CTTTGCCGGTACTTCGTTGC	164
530	VumSSR530	TRINITY_DN8244_c0_g2_i1	(GCC)5	15	GAGCGAGGTCATGTTGGACA	CTTTGCCGGTACTTCGTTGC	164
531	VumSSR531	TRINITY_DN8204_c0_g1_i1	(TGC)5	15	GGCACTCGCTTGCAGTACTA	GGTAACGATGTCCATGAGTCA	277
532	VumSSR532	TRINITY_DN8218_c0_g1_i1	(AT)6	12	ACCCTGCAATATGCTGTGTT	CGCATGTCAGGTATCCCCAA	273
533	VumSSR533	TRINITY_DN8212_c0_g1_i1	(TA)6	12	ACTGATCCGTGCCAAAACCA	GCACTGTATCTATTCCGGGTCA	280
534	VumSSR534	TRINITY_DN8212_c0_g2_i1	(TA)6	12	ACTGATCCGTGCCAAAACCA	GCACTGTATCTATTCCGGGTCA	280
535	VumSSR535	TRINITY_DN29061_c0_g1_i1	(GTA)6	18	GAGTGCGATCTCAGGGGATG	TCTTATAAAATGCTCATTCCCTGCA	149
536	VumSSR536	TRINITY_DN29001_c0_g1_i1	(CT)15	30	TCAACTAACACTCATAATCCTTTTGT	GGTGATGGAGAGCTACGTGG	205
537	VumSSR537	TRINITY_DN323_c0_g1_i1	(TGG)6	18	GCGAGGCCTCTAACACCTTT	CCTCTCCACTCCCACCACTA	269
538	VumSSR538	TRINITY_DN353_c0_g1_i1	(TTC)5	15	ACCAACTCCTCTTGAGCCAC	GTTGAGGGTCTGGCATTGGA	181
539	VumSSR539	TRINITY_DN310_c0_g1_i1	(AGA)5	15	TCTCCAAAACAGGAACCACAA	ACGTTTCGAAAGTGTTGCCG	277
540	VumSSR540	TRINITY_DN325_c0_g1_i1	(AAT)5	15	GCCTGAATCTCCGGCATCAT	GAAATGGCCCAAACCGCATT	245
541	VumSSR541	TRINITY_DN308_c0_g1_i1	(CTT)7	21	CATACCCTGTCACCGTTGCT	AGAAGATGGGAGTGCAAGGC	219
542	VumSSR542	TRINITY_DN20853_c1_g2_i1	(TC)7	14	GCACCCACACACTCACTTCA	CCATGGAGAATTGCGCGATG	155
543	VumSSR543	TRINITY_DN20853_c1_g2_i2	(TC)7	14	GCACCCACACACTCACTTCA	CCATGGAGAATTGCGCGATG	155
544	VumSSR544	TRINITY_DN20853_c1_g2_i3	(TC)7	14	GCACCCACACACTCACTTCA	CCATGGAGAATTGCGCGATG	155
545	VumSSR545	TRINITY_DN20853_c1_g2_i4	(TC)7	14	GCACCCACACACTCACTTCA	CCATGGAGAATTGCGCGATG	155
546	VumSSR546	TRINITY_DN20853_c1_g2_i5	(TC)7	14	GCACCCACACACTCACTTCA	CCATGGAGAATTGCGCGATG	155
547	VumSSR547	TRINITY_DN20853_c1_g2_i6	(TC)7	14	GCACCCACACACTCACTTCA	CCATGGAGAATTGCGCGATG	155
548	VumSSR548	TRINITY_DN20853_c1_g2_i7	(TC)7	14	GCACCCACACACTCACTTCA	CCATGGAGAATTGCGCGATG	155
549	VumSSR549	TRINITY_DN20850_c0_g2_i1	(CTT)6	18	CGCATACATACACCCACCCA	AAAGGAGGCTCAGATTCGCC	264
550	VumSSR550	TRINITY_DN20814_c0_g1_i1	(TG)6	12	GCTGTGTGTGTGCTGTCAAG	GTCGCAAACACCACAATCCA	223
551	VumSSR551	TRINITY_DN20889_c0_g1_i1	(AGA)5	15	CCCTTTCTTCAGTGGCCACA	ACTCTCATCATTCATTCATCCACT	215
552	VumSSR552	TRINITY_DN20865_c0_g2_i1	(AGA)6	18	TCAGCTGAAACTGGCGGAAA	AAAGCAACGCTAATGGCCAC	237
553	VumSSR553	TRINITY_DN20865_c0_g2_i2	(AGA)6	18	TCAGCTGAAACTGGCGGAAA	AAAGCAACGCTAATGGCCAC	237
554	VumSSR554	TRINITY_DN20820_c1_g1_i1	(CCG)6	18	CTTGTTTGCACTCAGGCCAC	TTTGGAGAATGCCGGAGCTT	278
555	VumSSR555	TRINITY_DN20820_c1_g2_i2	(CCG)6	18	CTTGTTTGCACTCAGGCCAC	TTTGGAGAATGCCGGAGCTT	278
556	VumSSR556	TRINITY_DN20819_c0_g2_i1	(GGT)5	15	GCAGGTCAAGGAAGCACTGA	GAAAGGGTCCTCTTCAGGGC	273
557	VumSSR557	TRINITY_DN20819_c0_g2_i3	(GGT)5	15	GCAGGTCAAGGAAGCACTGA	GAAAGGGTCCTCTTCAGGGC	273
558	VumSSR558	TRINITY_DN20881_c0_g1_i1	(AT)6	12	TGCATGGAAAATTCACTTGCACT	ACCATGGATGCTGCATCAGT	261
559	VumSSR559	TRINITY_DN20881_c0_g1_i5	(AT)6	12	TGCATGGAAAATTCACTTGCACT	ACCATGGATGCTGCATCAGT	261
560	VumSSR560	TRINITY_DN20890_c1_g1_i1	(GTG)5	15	TCTCCCCCTTTTTGTCAGCA	GCTACTAGCTTTGCTGCCCA	154
561	VumSSR561	TRINITY_DN20807_c0_g1_i1	(AGA)5	15	GAACCAACCAACGTGGAAGC	AAAGCTTCAAGCAGCGGTTG	275
562	VumSSR562	TRINITY_DN20807_c0_g2_i1	(AGA)5	15	GAACCAACCAACGTGGAAGC	AAAGCTTCAAGCAGCGGTTG	275
563	VumSSR563	TRINITY_DN22625_c1_g1_i1	(GA)6	12	AAACGTGCATGCTGAAGCTG	CTCCCCGCCAAAACCCTAAT	116
564	VumSSR564	TRINITY_DN22686_c0_g2_i2	(AC)7	14	GAAAACTCCGGGTAGGCAGG	ACATTCTGTCAAAGCTGAACACA	273
565	VumSSR565	TRINITY_DN22646_c0_g1_i1	(ATG)5	15	TGCCGTCAAGTTCATGCTCT	AACTGTGGGGATGGAAGTGC	227
566	VumSSR566	TRINITY_DN22692_c0_g1_i1	(GA)6	12	AATGTCGCCACTATGACCCC	AATCGTCCATGGGAGGGAGA	229
567	VumSSR567	TRINITY_DN22692_c0_g1_i2	(GA)6	12	AATGTCGCCACTATGACCCC	AATCGTCCATGGGAGGGAGA	229
568	VumSSR568	TRINITY_DN22692_c0_g1_i3	(GA)6	12	AATGTCGCCACTATGACCCC	AATCGTCCATGGGAGGGAGA	229
569	VumSSR569	TRINITY_DN22692_c0_g1_i4	(GA)6	12	AATGTCGCCACTATGACCCC	AATCGTCCATGGGAGGGAGA	229
570	VumSSR570	TRINITY_DN22692_c0_g1_i5	(GA)6	12	AATGTCGCCACTATGACCCC	AATCGTCCATGGGAGGGAGA	229
571	VumSSR571	TRINITY_DN22692_c0_g1_i6	(GA)6	12	AATGTCGCCACTATGACCCC	AATCGTCCATGGGAGGGAGA	229
572	VumSSR572	TRINITY_DN22692_c0_g1_i7	(GA)6	12	AATGTCGCCACTATGACCCC	AATCGTCCATGGGAGGGAGA	229
573	VumSSR573	TRINITY_DN22600_c0_g1_i3	(TC)7	14	TGCTAAGTCCAGTAATGCAGCA	GGGCTGCTTCAACTTCTTCC	233
574	VumSSR574	TRINITY_DN22600_c0_g1_i6	(TC)7	14	TGCTAAGTCCAGTAATGCAGCA	GGGCTGCTTCAACTTCTTCC	233
575	VumSSR575	TRINITY_DN22600_c0_g1_i8	(TC)7	14	TGCTAAGTCCAGTAATGCAGCA	GGGCTGCTTCAACTTCTTCC	233
576	VumSSR576	TRINITY_DN22674_c0_g1_i1	(TTC)6	18	TCCATGATGTCTTCCATGATGCT	AAAGAGAGTGTGAAGCGGCA	164
577	VumSSR577	TRINITY_DN22696_c0_g1_i1	(ATC)5	15	TTTGCCGCATCTACCTCTCC	TTAGCACCAGCAGCTGACAA	257
578	VumSSR578	TRINITY_DN22696_c0_g1_i2	(ATC)5	15	TTTGCCGCATCTACCTCTCC	TTAGCACCAGCAGCTGACAA	257
579	VumSSR579	TRINITY_DN22660_c0_g1_i1	(GA)7	14	AGAGAAGAAAGAGTTGAGAAGAGTGA	CTGCTCGAGGCGAATCTTCT	236
580	VumSSR580	TRINITY_DN22673_c0_g2_i1	(CAT)8	24	CTGAAAGCAACGCAAGCCTT	TCGCGTGACTTATTCCAGCA	265
581	VumSSR581	TRINITY_DN22673_c0_g2_i2	(CAT)8	24	CTGAAAGCAACGCAAGCCTT	TCGCGTGACTTATTCCAGCA	265
582	VumSSR582	TRINITY_DN22673_c0_g3_i1	(CAT)8	24	CTGAAAGCAACGCAAGCCTT	TCGCGTGACTTATTCCAGCA	265
583	VumSSR583	TRINITY_DN22634_c0_g2_i1	(AT)6	12	TCGATGAGTAACAGCAGAGCA	TAGCACAAGGAGGAAGCTGC	201
584	VumSSR584	TRINITY_DN22645_c0_g1_i1	(AG)7	14	GAAGAGAATCGGATCGGCGA	GGCGCTCTCATTGTCTACGA	156
585	VumSSR585	TRINITY_DN22645_c0_g1_i1	(AG)7	14	TTGGATTTTCCGACCGCTGA	CGAAGCAGGCAGTCTCAGAA	199
586	VumSSR586	TRINITY_DN22645_c0_g2_i1	(AG)7	14	TTGGATTTTCCGACCGCTGA	CGAAGCAGGCAGTCTCAGAA	199
587	VumSSR587	TRINITY_DN22645_c1_g2_i1	(AG)7	14	TGCGAGAGTCAATGTCCCTT	GAGCAACTCCCATTCTCCCC	111
588	VumSSR588	TRINITY_DN22645_c2_g1_i1	(AG)7	14	TGTGGGGTGCTGTGCTTTAA	GCAGCTCACAGCAACATGAC	225
589	VumSSR589	TRINITY_DN22601_c0_g1_i1	(GAT)6	18	GGTGGAGTTTGATCTCGCCA	CTTCATCGCTCTTGGACCGT	243
590	VumSSR590	TRINITY_DN22601_c1_g1_i2	(TCA)6	18	TCGAGATCAATTATAAGAGGAGAGCA	ACCAGACTTCGCTGAAGAGC	274
591	VumSSR591	TRINITY_DN22601_c1_g2_i1	(TCA)6	18	TCGAGATCAATTATAAGAGGAGAGCA	ACCAGACTTCGCTGAAGAGC	274
592	VumSSR592	TRINITY_DN22619_c0_g1_i1	(GA)6	12	ACTGAGGGGTTCACAAAAACA	AGGGGATTCTTCCATTGCCA	159
593	VumSSR593	TRINITY_DN22621_c0_g2_i1	(AAG)5	15	TTGTGGTCAGTGGGTGTTCC	AACTCGCCACTAACACACGT	238
594	VumSSR594	TRINITY_DN22621_c0_g2_i4	(AAG)5	15	TTGTGGTCAGTGGGTGTTCC	AACTCGCCACTAACACACGT	238
595	VumSSR595	TRINITY_DN22629_c0_g1_i1	(GCG)6	18	CGGCGTTGAGTTGAGTTGTG	TCCTTCTTTCCCTTGGCGAC	249
596	VumSSR596	TRINITY_DN22629_c0_g2_i5	(GCG)6	18	CGGCGTTGAGTTGAGTTGTG	TCCTTCTTTCCCTTGGCGAC	249
597	VumSSR597	TRINITY_DN22629_c0_g2_i7	(GCG)6	18	CGGCGTTGAGTTGAGTTGTG	TCCTTCTTTCCCTTGGCGAC	249
598	VumSSR598	TRINITY_DN33715_c0_g1_i1	(GC)6	12	AAAGGTTCAGAGACGGCGAG	TTACGCTTCCATCGTCCACC	137
599	VumSSR599	TRINITY_DN33742_c0_g1_i1	(CT)7	14	AGCCCTACACATTGAAAGGCA	AGACAGGTTGAGGAAGGTGA	247
600	VumSSR600	TRINITY_DN33766_c0_g1_i1	(CAA)5	15	CCACCGCCATGGATTCTTCT	CGGAATGGCTCCTTGGAAGT	242
601	VumSSR601	TRINITY_DN10226_c0_g1_i1	(TC)8	16	GCGACTCCTATTGACAGCGA	ACACACTGGTCGCATAAGGG	146
602	VumSSR602	TRINITY_DN10289_c0_g1_i1	(TTC)6	18	TAACTAACCTGGCCTCGGGA	CGCCCAAAAAGAAGAGGAAAGA	259
603	VumSSR603	TRINITY_DN24056_c0_g1_i4	(TG)6	12	CGGAACTAGGATGCACTGGC	AAATATGTGAACCCGCCCCC	140
604	VumSSR604	TRINITY_DN24056_c0_g1_i5	(TG)6	12	CGGAACTAGGATGCACTGGC	AAATATGTGAACCCGCCCCC	140
605	VumSSR605	TRINITY_DN24016_c0_g1_i1	(CT)6	12	TCGTTTCCCTGTTTCTTCTTCT	GAAACGCAGGGGGCAAAAAT	237
606	VumSSR606	TRINITY_DN24095_c0_g2_i4	(ATA)5	15	AGCTGCTCTGCTTTCTCAGG	TGCCAGTGTGCCTTCAGAAA	220
607	VumSSR607	TRINITY_DN24095_c0_g2_i7	(ATA)5	15	AGCTGCTCTGCTTTCTCAGG	TGCCAGTGTGCCTTCAGAAA	220
608	VumSSR608	TRINITY_DN24096_c0_g1_i3	(CT)7	14	TCGCAATACACACTCCACCA	GCGTCCTCCTTCATGGAACA	185
609	VumSSR609	TRINITY_DN24096_c0_g1_i4	(CT)7	14	TCGCAATACACACTCCACCA	GCGTCCTCCTTCATGGAACA	185
610	VumSSR610	TRINITY_DN24096_c0_g1_i5	(CT)7	14	TCGCAATACACACTCCACCA	GCGTCCTCCTTCATGGAACA	185
611	VumSSR611	TRINITY_DN24096_c0_g1_i6	(CT)7	14	TCGCAATACACACTCCACCA	GCGTCCTCCTTCATGGAACA	185
612	VumSSR612	TRINITY_DN24096_c0_g1_i7	(CT)7	14	TCGCAATACACACTCCACCA	GCGTCCTCCTTCATGGAACA	185
613	VumSSR613	TRINITY_DN24096_c0_g1_i8	(CT)7	14	TCGCAATACACACTCCACCA	GCGTCCTCCTTCATGGAACA	185
614	VumSSR614	TRINITY_DN24096_c0_g1_i10	(CT)7	14	TCGCAATACACACTCCACCA	GCGTCCTCCTTCATGGAACA	185
615	VumSSR615	TRINITY_DN24096_c0_g1_i11	(CT)7	14	TCGCAATACACACTCCACCA	GCGTCCTCCTTCATGGAACA	185
616	VumSSR616	TRINITY_DN24096_c0_g1_i12	(CT)7	14	TCGCAATACACACTCCACCA	GCGTCCTCCTTCATGGAACA	185
617	VumSSR617	TRINITY_DN24040_c0_g1_i1	(TC)6	12	TGACCAAATCGCTGTTCCGA	CGTCACTGTACCTGGTTGCT	206
618	VumSSR618	TRINITY_DN24040_c0_g1_i6	(AC)7	14	TGCTTTGCTGTTCTACAGGTCT	GAGGCTGGTATCGAGGAACA	277
619	VumSSR619	TRINITY_DN24040_c0_g2_i1	(CA)6	12	TGCTTTGCTGTTCTACAGGTCT	TTCTGCACTACCTGAGGACA	214
620	VumSSR620	TRINITY_DN24080_c0_g1_i1	(CCA)5	15	GTCCATTTGGGGCTTGTTGC	TCGCTGAGCATGTCCAACAT	133
621	VumSSR621	TRINITY_DN24002_c0_g1_i1	(TGC)7	21	GGGCTCTCTTCAATGTGCCT	CAAGAGCAGGTTTTTGCCCC	247
622	VumSSR622	TRINITY_DN24002_c0_g2_i1	(AAG)5	15	GCTAGGGCTCGTGGTTTCAA	TCAAACACTTCACTTTGTTTCTCTCT	277
623	VumSSR623	TRINITY_DN24002_c2_g1_i1	(CT)9ccttcctatcaatggcatctcaacaacacgatgccgttttccgcgaagaagacatg(GAC)5	89	GCCCACTCTTCTTGGCCTAA	GAGGGAGAGGGCTCGTTTTC	208
624	VumSSR624	TRINITY_DN24039_c4_g3_i1	(GA)7	14	GCTCGTGCAACTCAATTGGG	TCAGAGTCGCGAGCTTCTTC	157
625	VumSSR625	TRINITY_DN24039_c4_g4_i1	(GA)7	14	GCTCGTGCAACTCAATTGGG	TCAGAGTCGCGAGCTTCTTC	157
626	VumSSR626	TRINITY_DN24086_c0_g1_i2	(ACC)5	15	TCAGGGGTCAAGCGAGTAGA	TGCTGGTGGTGCTTGATCAA	228
627	VumSSR627	TRINITY_DN24086_c0_g1_i4	(ACC)5	15	TCAGGGGTCAAGCGAGTAGA	TGCTGGTGGTGCTTGATCAA	228
628	VumSSR628	TRINITY_DN24086_c0_g1_i5	(ACC)5	15	TCAGGGGTCAAGCGAGTAGA	TGCTGGTGGTGCTTGATCAA	228
629	VumSSR629	TRINITY_DN24086_c2_g1_i1	(TC)6	12	AAATCAAGCACACACGCCAC	ATGAGGGGCGTGCATATTGT	149
630	VumSSR630	TRINITY_DN24010_c0_g3_i2	(TA)6	12	TGCGTTTTTGGTTCTGCAGT	TCTGAGTTGGAGCTTTGCAA	226
631	VumSSR631	TRINITY_DN24010_c0_g3_i5	(TA)6	12	TGCGTTTTTGGTTCTGCAGT	TCTGAGTTGGAGCTTTGCAA	226
632	VumSSR632	TRINITY_DN24010_c0_g3_i7	(TA)6	12	TGCGTTTTTGGTTCTGCAGT	TCTGAGTTGGAGCTTTGCAA	226
633	VumSSR633	TRINITY_DN24010_c0_g3_i9	(TA)6	12	TGCGTTTTTGGTTCTGCAGT	TCTGAGTTGGAGCTTTGCAA	226
634	VumSSR634	TRINITY_DN24010_c0_g3_i11	(TA)6	12	TGCGTTTTTGGTTCTGCAGT	TCTGAGTTGGAGCTTTGCAA	226
635	VumSSR635	TRINITY_DN24010_c0_g3_i12	(TA)6	12	TGCGTTTTTGGTTCTGCAGT	TCTGAGTTGGAGCTTTGCAA	226
636	VumSSR636	TRINITY_DN24010_c0_g3_i14	(TA)6	12	TGCGTTTTTGGTTCTGCAGT	TCTGAGTTGGAGCTTTGCAA	226
637	VumSSR637	TRINITY_DN24010_c0_g3_i19	(TA)6	12	TGCGTTTTTGGTTCTGCAGT	TCTGAGTTGGAGCTTTGCAA	226
638	VumSSR638	TRINITY_DN24010_c0_g3_i20	(TA)6	12	TGCGTTTTTGGTTCTGCAGT	TCTGAGTTGGAGCTTTGCAA	226
639	VumSSR639	TRINITY_DN24010_c0_g3_i21	(TA)6	12	TGCGTTTTTGGTTCTGCAGT	TCTGAGTTGGAGCTTTGCAA	226
640	VumSSR640	TRINITY_DN24047_c1_g1_i4	(CAT)5	15	CACACCAACACGCCAACAAT	TTCAGGGGGCAACGATTTGA	240
641	VumSSR641	TRINITY_DN24047_c1_g1_i7	(CAT)5	15	CACACCAACACGCCAACAAT	TTCAGGGGGCAACGATTTGA	240
642	VumSSR642	TRINITY_DN24047_c1_g1_i10	(CAT)5	15	CACACCAACACGCCAACAAT	CCATCCATCTGACGCTCAGT	249
643	VumSSR643	TRINITY_DN24048_c1_g1_i1	(CT)12	24	TGGGGGTGATTCGTTTTCCT	TTCCCAGAACCTCTTGCCAC	266
644	VumSSR644	TRINITY_DN24048_c1_g1_i7	(CT)12	24	TGGGGGTGATTCGTTTTCCT	TTCCCAGAACCTCTTGCCAC	266
645	VumSSR645	TRINITY_DN24048_c1_g1_i10	(CT)12	24	TGGGGGTGATTCGTTTTCCT	TTCCCAGAACCTCTTGCCAC	266
646	VumSSR646	TRINITY_DN24048_c1_g2_i1	(CT)12	24	TGGGGGTGATTCGTTTTCCT	TTCCCAGAACCTCTTGCCAC	266
647	VumSSR647	TRINITY_DN24020_c0_g1_i1	(CA)7	14	ACGCAATACATCACATCCTCCA	GCACAAGTGTCACAGGAAAGC	277
648	VumSSR648	TRINITY_DN24020_c0_g2_i1	(CA)7	14	ACGCAATACATCACATCCTCCA	GCACAAGTGTCACAGGAAAGC	277
649	VumSSR649	TRINITY_DN24020_c0_g2_i8	(CA)7	14	ACGCAATACATCACATCCTCCA	GCACAAGTGTCACAGGAAAGC	277
650	VumSSR650	TRINITY_DN24020_c0_g2_i11	(CA)7	14	ACGCAATACATCACATCCTCCA	GCACAAGTGTCACAGGAAAGC	277
651	VumSSR651	TRINITY_DN24020_c0_g2_i12	(CA)7	14	ACGCAATACATCACATCCTCCA	GCACAAGTGTCACAGGAAAGC	277
652	VumSSR652	TRINITY_DN24020_c0_g2_i13	(CA)7	14	ACGCAATACATCACATCCTCCA	GCACAAGTGTCACAGGAAAGC	277
653	VumSSR653	TRINITY_DN24020_c0_g2_i18	(CA)7	14	ACGCAATACATCACATCCTCCA	GCACAAGTGTCACAGGAAAGC	277
654	VumSSR654	TRINITY_DN24020_c0_g2_i21	(CA)7	14	ACGCAATACATCACATCCTCCA	GCACAAGTGTCACAGGAAAGC	277
655	VumSSR655	TRINITY_DN24061_c0_g1_i2	(TA)6	12	TCAGTAGCTGCACACACACA	TTGGCAGAAACATGCTCCCT	190
656	VumSSR656	TRINITY_DN24061_c0_g1_i7	(TA)6	12	TCAGTAGCTGCACACACACA	TTGGCAGAAACATGCTCCCT	190
657	VumSSR657	TRINITY_DN24003_c0_g1_i1	(GAA)6	18	AAGAAAACCGTGGTTGGGGT	TTCTTCGCGAACCTTCCCTC	253
658	VumSSR658	TRINITY_DN24003_c0_g1_i2	(GAA)6	18	AAGAAAACCGTGGTTGGGGT	TTCTTCGCGAACCTTCCCTC	253
659	VumSSR659	TRINITY_DN24003_c0_g1_i3	(GAA)6	18	AAGAAAACCGTGGTTGGGGT	TTCTTCGCGAACCTTCCCTC	253
660	VumSSR660	TRINITY_DN24062_c0_g4_i1	(CT)8	16	GGTTGGAGAACACTACCGCA	AAGATCGGCTGGTAACCTCT	258
661	VumSSR661	TRINITY_DN24062_c0_g4_i2	(CT)8	16	GGTTGGAGAACACTACCGCA	AAGATCGGCTGGTAACCTCT	258
662	VumSSR662	TRINITY_DN24062_c0_g4_i3	(CT)8	16	GGTTGGAGAACACTACCGCA	AAGATCGGCTGGTAACCTCT	258
663	VumSSR663	TRINITY_DN24012_c1_g1_i2	(TC)6	12	GCGCATTTCGAAATCTCGCT	GGAGCGAGAGGGAGAGAGAT	245
664	VumSSR664	TRINITY_DN24012_c1_g1_i3	(TC)6	12	GCGCATTTCGAAATCTCGCT	GGAGCGAGAGGGAGAGAGAT	245
665	VumSSR665	TRINITY_DN24012_c1_g1_i6	(TC)6	12	GCGCATTTCGAAATCTCGCT	GGAGCGAGAGGGAGAGAGAT	245
666	VumSSR666	TRINITY_DN24012_c1_g1_i11	(TC)6	12	GCGCATTTCGAAATCTCGCT	GGAGCGAGAGGGAGAGAGAT	245
667	VumSSR667	TRINITY_DN24012_c1_g1_i14	(TC)6	12	GCGCATTTCGAAATCTCGCT	GGAGCGAGAGGGAGAGAGAT	245
668	VumSSR668	TRINITY_DN24026_c0_g2_i3	(TGT)5	15	AGTCCAACGCATCACCGATT	CAAACCTCAAATGGCCGCTC	200
669	VumSSR669	TRINITY_DN24026_c0_g2_i5	(TGT)5	15	AGTCCAACGCATCACCGATT	CAAACCTCAAATGGCCGCTC	200
670	VumSSR670	TRINITY_DN24025_c2_g1_i7	(TAA)5	15	CGGTTCCGGATCAACTGTCA	ACTGACGATATTGCCGAGGT	227
671	VumSSR671	TRINITY_DN24025_c3_g1_i3	(GT)6	12	TTGCTTGAGGTGGAATGGCC	CTCCCATGTGTCTCTTCACCA	231
672	VumSSR672	TRINITY_DN24025_c3_g1_i5	(GT)6	12	TTGCTTGAGGTGGAATGGCC	CTCCCATGTGTCTCTTCACCA	231
673	VumSSR673	TRINITY_DN24034_c10_g6_i3	(CA)7	14	GCCAGAAGCTTCAATGCTCG	GCCAGGGTGTCCAGTAAACC	280
674	VumSSR674	TRINITY_DN24034_c11_g1_i1	(TTA)6	18	ACGCGGTAAGAGAGTCACTC	AGCAATCCTGTGAATTAAAATACCT	277
675	VumSSR675	TRINITY_DN24051_c0_g1_i1	(GA)6accaaaagaaaaaggttgttgaagtgcagagaggaaa(AAG)5(GA)6	76	ATACAGCGCGCAATGTGAAG	CCACTCTGCTGTGTATGTACA	221
676	VumSSR676	TRINITY_DN24051_c0_g1_i3	(GA)6accaaaagaaaaaggttgttgaagtgcagagaggaaa(AAG)5(GA)6	76	ATACAGCGCGCAATGTGAAG	CCACTCTGCTGTGTATGTACA	221
677	VumSSR677	TRINITY_DN24051_c0_g1_i5	(GA)6accaaaagaaaaaggttgttgaagtgcagagaggaaa(AAG)5(GA)6	76	ATACAGCGCGCAATGTGAAG	CCACTCTGCTGTGTATGTACA	221
678	VumSSR678	TRINITY_DN24013_c0_g1_i1	(GGC)5	15	CTTCCTACCATGGCGCCTAG	CTCTGGCTCACTTACCGTGG	147
679	VumSSR679	TRINITY_DN24013_c0_g2_i1	(GGC)5	15	CTTCCTACCATGGCGCCTAG	CTCTGGCTCACTTACCGTGG	147
680	VumSSR680	TRINITY_DN24013_c2_g1_i3	(CCA)5	15	CGCCCTTTGCTCCTCTACAT	GTGGTGTAGAACTGGGGGTG	116
681	VumSSR681	TRINITY_DN24013_c2_g1_i4	(CCA)5	15	CGCCCTTTGCTCCTCTACAT	GTGGTGTAGAACTGGGGGTG	116
682	VumSSR682	TRINITY_DN24013_c2_g1_i5	(CCA)8cctcctt(CTC)8	55	TTGCTCCTCCTTTGCCACAA	CGGAAATGGGTTCGTGCAAG	248
683	VumSSR683	TRINITY_DN24005_c1_g1_i1	(TG)8	16	CCTTGAGAGTTGGGTGCTGT	AGCGCATTCATTTGCCCATC	226
684	VumSSR684	TRINITY_DN24005_c4_g2_i2	(CAT)5	15	GTCATCAAGACCGGAGAGCA	GCAAATCAGCGTGAACAGGA	263
685	VumSSR685	TRINITY_DN24005_c4_g2_i4	(CAT)5	15	GTCATCAAGACCGGAGAGCA	GCAAATCAGCGTGAACAGGA	263
686	VumSSR686	TRINITY_DN24005_c4_g2_i5	(CAT)5	15	GTCATCAAGACCGGAGAGCA	GCAAATCAGCGTGAACAGGA	263
687	VumSSR687	TRINITY_DN24005_c4_g2_i10	(CAT)5	15	GTCATCAAGACCGGAGAGCA	GCAAATCAGCGTGAACAGGA	263
688	VumSSR688	TRINITY_DN24005_c4_g2_i13	(CAT)5	15	GTCATCAAGACCGGAGAGCA	GCAAATCAGCGTGAACAGGA	263
689	VumSSR689	TRINITY_DN24005_c4_g2_i15	(CAT)5	15	GTCATCAAGACCGGAGAGCA	GCAAATCAGCGTGAACAGGA	263
690	VumSSR690	TRINITY_DN24005_c4_g2_i17	(CAT)5	15	GTCATCAAGACCGGAGAGCA	GCAAATCAGCGTGAACAGGA	263
691	VumSSR691	TRINITY_DN25673_c0_g1_i1	(GGTT)5	20	TCACTCATTTCCCAGCCACC	AATAAGGCCCAGACACGTGG	230
692	VumSSR692	TRINITY_DN25654_c0_g2_i1	(AT)12	24	ACAGACCTGCATGCTCTGTC	ACAGACCTGCATGCTCTGTC	152
693	VumSSR693	TRINITY_DN25658_c0_g1_i1	(GGT)5	15	AGGGTGGGAGACAAGGAAGT	TCTTCCGATTTCAACCCGCT	273
694	VumSSR694	TRINITY_DN6890_c0_g1_i1	(TC)7tgtgtc(CA)6	32	TGTTGCCCCAAACTTTTGCA	TGCCTCTCTCACACTGTTTCC	269
695	VumSSR695	TRINITY_DN6824_c0_g1_i1	(GA)6	12	AGCCATCGTCGTTATTCGGT	GCACAAGACTAACCACCCGA	267
696	VumSSR696	TRINITY_DN6885_c0_g1_i1	(TTA)5	15	GCCTTTTGTGCCTGAATGCA	TCCCTCCCCTACCCTTTTCT	154
697	VumSSR697	TRINITY_DN21227_c1_g2_i4	(TA)11	22	CTGGGACCAGGCAGACAAAA	CTGCACCACACCACTCGTC	279
698	VumSSR698	TRINITY_DN21293_c0_g1_i1	(CAA)5	15	TCGTCTCAACAGCTTCCACC	TCCTGAGGTCCTTGGCGATA	231
699	VumSSR699	TRINITY_DN21293_c0_g1_i1	(GCC)5	15	TCGAACAACAACCACAACGC	TTGCCATCTGCTCGTCCTTT	274
700	VumSSR700	TRINITY_DN21293_c0_g1_i2	(CAA)5	15	TCGTCTCAACAGCTTCCACC	TCCTGAGGTCCTTGGCGATA	231
701	VumSSR701	TRINITY_DN21293_c0_g1_i2	(GCC)5	15	TCGAACAACAACCACAACGC	TTGCCATCTGCTCGTCCTTT	274
702	VumSSR702	TRINITY_DN21280_c0_g2_i1	(CT)6	12	TGGTTTGTGTTTGCTGGCAG	TGCCGTGTTTGAATACTAAACAA	158
703	VumSSR703	TRINITY_DN21264_c1_g2_i2	(ATA)12	36	AGGCTCGACAGCTACATTGA	TGAGCTGGGAAACTGAGCAG	229
704	VumSSR704	TRINITY_DN21296_c0_g1_i1	(TGC)5	15	GCCATTGTAGAAACCCCAGC	ATATTGGGTGCTGCGGGTAC	273
705	VumSSR705	TRINITY_DN21296_c0_g2_i1	(TGC)5	15	GCCATTGTAGAAACCCCAGC	ATATTGGGTGCTGCGGGTAC	273
706	VumSSR706	TRINITY_DN21283_c0_g1_i1	(CAT)5	15	TCAGGTTTTGACCGATATGTAGCT	CGACCCTGATGATTACCGGG	228
707	VumSSR707	TRINITY_DN21291_c0_g1_i2	(AG)9	18	ATGTCTCCAGTGCTTGCCTC	ACGACACAAAGAAGCTCTCTCT	219
708	VumSSR708	TRINITY_DN21291_c0_g1_i4	(AG)9	18	ATGTCTCCAGTGCTTGCCTC	ACGACACAAAGAAGCTCTCTCT	219
709	VumSSR709	TRINITY_DN21295_c0_g1_i2	(CT)10	20	ACGTTACCCCATTTCGTCCC	GGAAGGAGAAGAAGCGGTGA	137
710	VumSSR710	TRINITY_DN21295_c0_g1_i3	(CT)10	20	ACGTTACCCCATTTCGTCCC	GGAAGGAGAAGAAGCGGTGA	137
711	VumSSR711	TRINITY_DN21215_c0_g3_i1	(TCT)5	15	TTGGCTAGGTGTTTCCCGAG	AATGCCATCCCTGCTACCAC	250
712	VumSSR712	TRINITY_DN21245_c0_g2_i2	(TGC)5	15	TCTGTGGCTGCTGTGAATCA	ATGCAACATTGGCAGCAGC	166
713	VumSSR713	TRINITY_DN21245_c0_g2_i4	(TGC)5	15	TCTGTGGCTGCTGTGAATCA	ATGCAACATTGGCAGCAGC	166
714	VumSSR714	TRINITY_DN21245_c0_g2_i5	(TGC)5	15	TCTGTGGCTGCTGTGAATCA	ATGCAACATTGGCAGCAGC	166
715	VumSSR715	TRINITY_DN21245_c0_g2_i7	(TGC)5	15	TCTGTGGCTGCTGTGAATCA	ATGCAACATTGGCAGCAGC	166
716	VumSSR716	TRINITY_DN21245_c0_g2_i9	(TGC)5	15	TCTGTGGCTGCTGTGAATCA	ATGCAACATTGGCAGCAGC	166
717	VumSSR717	TRINITY_DN21245_c0_g2_i10	(TGC)5	15	TCTGTGGCTGCTGTGAATCA	ATGCAACATTGGCAGCAGC	166
718	VumSSR718	TRINITY_DN21267_c0_g1_i2	(ATC)6	18	GCAAGGGGAAAGAGGCAGAA	TCTGAGGTGCACAGTAGCAG	274
719	VumSSR719	TRINITY_DN21267_c0_g1_i4	(ATC)6	18	GCAAGGGGAAAGAGGCAGAA	TCTGAGGTGCACAGTAGCAG	274
720	VumSSR720	TRINITY_DN21260_c0_g1_i1	(GCA)5	15	TCCTCCCTTTGCAAGAACCA	ACTGTGGTTTTGGGGAAGCA	187
721	VumSSR721	TRINITY_DN21260_c0_g2_i1	(GCA)5	15	TCCACAGAGAACACCGGAGA	CGGGTCTGGATTCCCTGGTA	186
722	VumSSR722	TRINITY_DN21260_c1_g1_i1	(TGG)6	18	TCGGTTGAGGAGGTTGAAGC	TGCTGCTGTTTGTTGCTGAA	261
723	VumSSR723	TRINITY_DN21260_c1_g1_i2	(TGG)6	18	TCGGTTGAGGAGGTTGAAGC	TGCTGCTGTTTGTTGCTGAA	261
724	VumSSR724	TRINITY_DN21260_c1_g1_i3	(TGG)6	18	TGGATGGAAGGGCCCTTAGA	TGCTGCTGTTTGTTGCTGAA	212
725	VumSSR725	TRINITY_DN21271_c1_g1_i1	(TTC)6	18	TGACTTGTTGTCCTGGAGAGG	CGCACTGTTTACAATTCCATTTCC	171
726	VumSSR726	TRINITY_DN21242_c0_g1_i1	(GA)6tga(AG)6(AGA)6*	43	GGCTCAGTGGTTTCAAGGGT	GGCTTCGGAAACCCTAAGCT	197
727	VumSSR727	TRINITY_DN21242_c0_g1_i3	(GA)6tga(AG)6(AGA)6*	43	GGCTCAGTGGTTTCAAGGGT	GGCTTCGGAAACCCTAAGCT	197
728	VumSSR728	TRINITY_DN21242_c0_g1_i4	(GA)6tga(AG)6(AGA)6*	43	GGCTCAGTGGTTTCAAGGGT	CCTTCCTCCACTCGCTCATG	267
729	VumSSR729	TRINITY_DN1594_c0_g2_i1	(TC)12	24	TGCTCTACACACATTAGAGATTCA	TGTTCCCATCCATGCCTTCA	149
730	VumSSR730	TRINITY_DN1518_c0_g1_i1	(TAA)5	15	GAGTTGGTCGGTTTGGTCCT	CCCATCATTTCTTTTCAAGCCCA	193
731	VumSSR731	TRINITY_DN14791_c1_g1_i1	(TGA)6	18	AGCTGCTGTTGTGCTAGGAG	AAGAGGTGGAGCACTTGGTG	211
732	VumSSR732	TRINITY_DN14787_c0_g1_i1	(TTAG)6	24	ATGACAGACGTGAGCCACTG	TAGGCCATTGCACTGTAGCC	190
733	VumSSR733	TRINITY_DN14705_c0_g1_i1	(TAC)6	18	ACCAGCACCATCATCTCCAC	GAGTTCCCTCGCTTCTCCAG	256
734	VumSSR734	TRINITY_DN14705_c0_g2_i1	(TAC)6	18	ACCAGCACCATCATCTCCAC	GAGTTCCCTCGCTTCTCCAG	256
735	VumSSR735	TRINITY_DN14738_c0_g1_i1	(CAA)5	15	TCGCTGTCTTCTGTTTCCCC	ATGAGGGTGGTCATGCAGTG	171
736	VumSSR736	TRINITY_DN14789_c0_g1_i1	(AG)7	14	TGAAAGTCCTTGGCGGGATC	TCACACAAAGCTTCTTTCTCTCT	218
737	VumSSR737	TRINITY_DN14789_c0_g1_i2	(AG)7	14	CCTTGGCGGGATCGATGTAA	TCACACAAAGCTTCTTTCTCTCT	211
738	VumSSR738	TRINITY_DN35097_c0_g1_i1	(TG)6	12	TCCCCGTTTGGCTTCTTTGT	CCCTTTCTCCTTGCTCTGGT	220
739	VumSSR739	TRINITY_DN35029_c0_g1_i1	(AAG)5	15	TGTTGTGTTAAAATAACATTGATGGCA	GTGCTTGGAGAGGACCTTCC	208
740	VumSSR740	TRINITY_DN35029_c0_g1_i1	(TTA)5	15	GGAAGGTCCTCTCCAAGCAC	GAGGGGGCTTTCACTAGCTG	251
741	VumSSR741	TRINITY_DN35029_c0_g1_i1	(CGC)5	15	CTGGTTTTGGAGTTGGCAGC	TTGAGTGGTCCTTGGGATGC	121
742	VumSSR742	TRINITY_DN35079_c0_g1_i1	(GAT)5	15	CCTCCTAACCCTGACGGAGA	TCTACACAACACAATCCCACA	205
743	VumSSR743	TRINITY_DN35054_c0_g1_i1	(AT)6	12	TTCGTCTTGACAGTGCCAGG	TCAGGAGCTAGGTGTGGGAA	260
744	VumSSR744	TRINITY_DN19744_c0_g1_i1	(GA)7	14	TGATTTGGCAATGGAGGCTT	TGGGAGTGAAGGGACAGAGT	217
745	VumSSR745	TRINITY_DN19744_c0_g2_i1	(TGC)5	15	ACTCTTTCCGTGGTAAGCCG	ATGCAGGAGCCAACACAGAG	262
746	VumSSR746	TRINITY_DN19744_c0_g2_i1	(GA)7	14	TGATTTGGCAATGGAGGCTT	TGGGAGTGAAGGGACAGAGT	217
747	VumSSR747	TRINITY_DN19744_c0_g2_i2	(TGC)5	15	ACTCTTTCCGTGGTAAGCCG	ATGCAGGAGCCAACACAGAG	262
748	VumSSR748	TRINITY_DN19744_c0_g2_i2	(GA)7	14	TGATTTGGCAATGGAGGCTT	TGGGAGTGAAGGGACAGAGT	217
749	VumSSR749	TRINITY_DN19744_c0_g2_i4	(TGC)5	15	ACTCTTTCCGTGGTAAGCCG	ATGCAGGAGCCAACACAGAG	262
750	VumSSR750	TRINITY_DN19744_c0_g2_i4	(GA)7	14	TGATTTGGCAATGGAGGCTT	TGGGAGTGAAGGGACAGAGT	217
751	VumSSR751	TRINITY_DN19798_c1_g1_i1	(TGC)5	15	GGCTTTCTGTAGGCTGCTGT	AAGCAAAAAGAAGCTGCCGG	123
752	VumSSR752	TRINITY_DN19715_c0_g1_i1	(GT)6	12	GCGTAGGGGAGAAATGCGAT	CCATCTTCTTCCTCGGCCTC	199
753	VumSSR753	TRINITY_DN19715_c0_g3_i1	(GT)6	12	GCGTAGGGGAGAAATGCGAT	CCATCTTCTTCCTCGGCCTC	199
754	VumSSR754	TRINITY_DN19743_c0_g1_i1	(CTT)6	18	CCGAAACCCACACCCCATAA	TATGCGTGGAAGGAGAACCG	242
755	VumSSR755	TRINITY_DN19743_c0_g1_i2	(CTT)6	18	CCGAAACCCACACCCCATAA	TATGCGTGGAAGGAGAACCG	242
756	VumSSR756	TRINITY_DN19743_c0_g1_i3	(CTT)6	18	CCGAAACCCACACCCCATAA	TATGCGTGGAAGGAGAACCG	242
757	VumSSR757	TRINITY_DN19762_c0_g1_i1	(GTT)5	15	TGGGAGGAGCCGTTTTTGTT	TTCCAATGCCCCTTTCCCTC	128
758	VumSSR758	TRINITY_DN19762_c0_g1_i1	(CT)8	16	GTCCACAACTTGCATGCCTG	GACACCCACCCACAAGGAAA	188
759	VumSSR759	TRINITY_DN19762_c0_g2_i1	(GTT)5	15	TGGGAGGAGCCGTTTTTGTT	TTCCAATGCCCCTTTCCCTC	128
760	VumSSR760	TRINITY_DN19709_c0_g1_i1	(CAT)5	15	CAACCTTCCTCCCAGTCCAC	AGCCGTGCTTCTATTCGTCA	197
761	VumSSR761	TRINITY_DN19709_c0_g1_i2	(CAT)5	15	CAACCTTCCTCCCAGTCCAC	AGCCGTGCTTCTATTCGTCA	197
762	VumSSR762	TRINITY_DN19709_c0_g1_i3	(CAT)5	15	CAACCTTCCTCCCAGTCCAC	AGCCGTGCTTCTATTCGTCA	197
763	VumSSR763	TRINITY_DN19709_c0_g1_i4	(CAT)5	15	CAACCTTCCTCCCAGTCCAC	AGCCGTGCTTCTATTCGTCA	197
764	VumSSR764	TRINITY_DN19765_c0_g1_i1	(CT)10	20	AGGAGAGATCGCTTTTGTGC	CCCAATTTGCGGCTTAGAGC	154
765	VumSSR765	TRINITY_DN19765_c0_g1_i3	(CT)10	20	AGGAGAGATCGCTTTTGTGC	CCCAATTTGCGGCTTAGAGC	154
766	VumSSR766	TRINITY_DN19773_c0_g1_i1	(TC)9	18	ACCCCACTTTTTCCAGACCTC	AGGGTAGTTGAAGTTAGCATAGCA	148
767	VumSSR767	TRINITY_DN19773_c0_g1_i2	(TC)9	18	ACCCCACTTTTTCCAGACCTC	AGGGTAGTTGAAGTTAGCATAGCA	148
768	VumSSR768	TRINITY_DN19773_c0_g1_i3	(TC)9	18	ACCCCACTTTTTCCAGACCTC	AGGGTAGTTGAAGTTAGCATAGCA	148
769	VumSSR769	TRINITY_DN19773_c0_g1_i5	(TC)9	18	ACCCCACTTTTTCCAGACCTC	AGGGTAGTTGAAGTTAGCATAGCA	148
770	VumSSR770	TRINITY_DN19773_c0_g1_i6	(TC)9	18	ACCCCACTTTTTCCAGACCTC	AGGGTAGTTGAAGTTAGCATAGCA	148
771	VumSSR771	TRINITY_DN19705_c0_g1_i1	(TC)6	12	CTCCGACGAGTACTTTCCGG	TAATGGCTTGCTGACCCGAG	252
772	VumSSR772	TRINITY_DN19705_c0_g1_i2	(TC)6	12	CTCCGACGAGTACTTTCCGG	TAATGGCTTGCTGACCCGAG	252
773	VumSSR773	TRINITY_DN19705_c0_g1_i3	(TC)6	12	CTCCGACGAGTACTTTCCGG	TAATGGCTTGCTGACCCGAG	252
774	VumSSR774	TRINITY_DN19758_c0_g1_i1	(AAT)6	18	CGAGAGTCGTCTTGAGAGCC	CTTCCGTTGGACAGTCACGA	271
775	VumSSR775	TRINITY_DN19758_c0_g2_i1	(TTA)6	18	CCTCCAAAGAAGGCAGCAGA	GGACTTTGACAGAGACGCCA	271
776	VumSSR776	TRINITY_DN19758_c0_g2_i1	(GAG)6	18	GGCGTCTCTGTCAAAGTCCA	TCAAAGGTCCCAACGCTCTC	249
777	VumSSR777	TRINITY_DN18787_c0_g1_i1	(TC)6	12	GGGGTTGTTTGGTTGCTGTT	AGGGCATCAAAGGAGAGTGC	209
778	VumSSR778	TRINITY_DN18787_c0_g1_i1	(AT)8(AC)18	52	TAGGCTCAGTTGTGCTGCTC	ATGTATACTACTCTAGTGATAGTGCAT	113
779	VumSSR779	TRINITY_DN18787_c0_g1_i2	(TC)6	12	GGGGTTGTTTGGTTGCTGTT	AGGGCATCAAAGGAGAGTGC	209
780	VumSSR780	TRINITY_DN18769_c0_g1_i2	(CTT)6	18	CAGGCCCATTGTTTGTGTCTG	GTCACAAGGTGGTCCTCAGG	176
781	VumSSR781	TRINITY_DN18769_c0_g1_i2	(CTT)5	15	GCCCTTGCTCTTCGTCTTCT	GATGAGGGGTCGTTGGTGTT	102
782	VumSSR782	TRINITY_DN18741_c0_g1_i1	(TC)7	14	TCACGAGGCTCAACAATCCC	AGTCCAAGGTTTGCAGCTGT	219
783	VumSSR783	TRINITY_DN18741_c0_g1_i2	(TC)7	14	TCACGAGGCTCAACAATCCC	TGATAGGCTTCATGCAGCGA	111
784	VumSSR784	TRINITY_DN18796_c0_g1_i1	(GAA)5	15	ACATGCCTTACAACCGCTCA	GGTGTGAGTGGAGCACGTTA	275
785	VumSSR785	TRINITY_DN18796_c0_g1_i2	(GAA)5	15	ACATGCCTTACAACCGCTCA	GGTGTGAGTGGAGCACGTTA	275
786	VumSSR786	TRINITY_DN18788_c0_g1_i1	(GA)6	12	TGGATCGGACGGAACCCTAT	ACCTGGTTCCGTTTTGGGTT	207
787	VumSSR787	TRINITY_DN18788_c0_g1_i2	(GA)6	12	TGGATCGGACGGAACCCTAT	GAGTGAGGGATTGGACCTGC	120
788	VumSSR788	TRINITY_DN18788_c0_g1_i6	(GA)6	12	TGGATCGGACGGAACCCTAT	GAGTGAGGGATTGGACCTGC	120
789	VumSSR789	TRINITY_DN18775_c0_g1_i1	(TTTG)5	20	CCCTTCTGGCTCCGTTAGTT	TCAGAATTTCCGGCACCCAA	277
790	VumSSR790	TRINITY_DN18794_c0_g1_i2	(AC)6	12	TGCCATGCACATAAAGTTCAATGT	ATCTCCGTGTGTGTATGTATCC	192
791	VumSSR791	TRINITY_DN18794_c0_g1_i3	(AC)6	12	TGCCATGCACATAAAGTTCAATGT	ATCTCCGTGTGTGTATGTATCC	192
792	VumSSR792	TRINITY_DN18732_c0_g2_i5	(CT)6ta(CT)6	26	CATAACCCTGAGCTCGTCCG	AGAAGCATCCTCACCAGCAC	279
793	VumSSR793	TRINITY_DN9260_c0_g1_i1	(GTT)5	15	CGGCAGCGGATTTTGCAATA	ACTGCAACATTCTGCGATGC	168
794	VumSSR794	TRINITY_DN9293_c0_g1_i1	(TCA)6(TCT)5	33	AGCAACAATGAATCCACTCAGTG	CTGCCCAGGTACTCCACAAG	165
795	VumSSR795	TRINITY_DN9270_c0_g1_i1	(CT)6	12	GGGTTCTCTTCACAGCCACA	AACATCGGAACTTGGACGCT	249
796	VumSSR796	TRINITY_DN9224_c0_g1_i1	(CCTT)5	20	AGGTGACCAGGGTTGCATAC	TCCACAGCTTAATGCAATTGTCA	100
797	VumSSR797	TRINITY_DN5161_c0_g1_i1	(AG)8	16	TTGTCCGGTGAGTCAAGGTG	GCGCCCCGTCTCTCTAATTT	192
798	VumSSR798	TRINITY_DN5161_c0_g2_i1	(AG)8	16	TTGTCCGGTGAGTCAAGGTG	GCGCCCCGTCTCTCTAATTT	192
799	VumSSR799	TRINITY_DN5130_c0_g1_i1	(AG)8t(AG)8	33	GGAAAGGAAGGAGCTGAGGG	GAACCCTACGACAGTAGCGG	134
800	VumSSR800	TRINITY_DN5121_c0_g1_i1	(TG)6	12	TCTGACCATGCTACGTGCTT	ATCCTGAGCCCAGTGTCTCT	233
801	VumSSR801	TRINITY_DN5166_c0_g1_i1	(AT)9	18	TCCTTGAGGATGATGACCGA	TGGTGCAGGCCAGAAATGAT	234
802	VumSSR802	TRINITY_DN5174_c0_g1_i1	(TGG)6	18	GGGAGCAGGTGCCATCAAT	GCCCTTTTCGCTTCACCAAG	210
803	VumSSR803	TRINITY_DN18531_c0_g1_i1	(TCT)6ccttcttcccttctcactgacacttttttcacccaatggatccggccgccatcatcaa(CGC)5	91	AACCCTCCACTCTCCAAGGA	TCGGAGAGGTTGTAGGACGT	185
804	VumSSR804	TRINITY_DN18531_c0_g2_i1	(TCT)6ccttcttcccttctcactgacacttttttcacccaatggatccggccgccatcatcaa(CGC)5	91	AACCCTCCACTCTCCAAGGA	TCGGAGAGGTTGTAGGACGT	185
805	VumSSR805	TRINITY_DN18558_c0_g1_i2	(CAA)5	15	AAGGCTTTGTCCGATGGGAG	CTGAGGCTCCCACAGTTACA	100
806	VumSSR806	TRINITY_DN18558_c0_g1_i3	(CAA)5	15	AAGGCTTTGTCCGATGGGAG	CTGAGGCTCCCACAGTTACA	100
807	VumSSR807	TRINITY_DN18567_c0_g1_i1	(TC)10	20	ACATCACTCTCAGGCTCCCT	AGGGGTTTGGTTGATTCCCT	266
808	VumSSR808	TRINITY_DN18564_c1_g2_i1	(TG)7gattatcaccaatctcttcttgcaaaagcaacttcctttcatctgttgttagctttcaacacaatccatgacatgaccccacaacgctagt(TC)8	121	TCCGTTGAACTCGAATGTCGT	TCACCACTCCACAAACTGCA	270
809	VumSSR809	TRINITY_DN18556_c0_g1_i1	(CCA)6ttggcaccaaggcccccaggtg(CTC)5	55	AGCAGGTTCAGCTCCATCAC	ACACCAGTACCACGACCTCT	222
810	VumSSR810	TRINITY_DN18556_c0_g1_i2	(CCA)6ttggcaccaaggcccccaggtg(CTC)5	55	AGCAGGTTCAGCTCCATCAC	ACACCAGTACCACGACCTCT	222
811	VumSSR811	TRINITY_DN18552_c0_g2_i1	(TC)7	14	CTTTGCCATTGCCTGTTGCT	TGTAAGAGAAGTTGAAGGAGAGAGA	226
812	VumSSR812	TRINITY_DN18509_c0_g1_i1	(CT)7	14	AGGCAGGGAGAAGGAGAGAG	GCATTTGCATCTCACAGCGT	238
813	VumSSR813	TRINITY_DN18509_c0_g1_i2	(CT)7	14	AGGCAGGGAGAAGGAGAGAG	GCATTTGCATCTCACAGCGT	238
814	VumSSR814	TRINITY_DN18509_c0_g1_i3	(CT)7	14	AGGCAGGGAGAAGGAGAGAG	GCATTTGCATCTCACAGCGT	238
815	VumSSR815	TRINITY_DN18509_c0_g1_i4	(CT)7	14	AGGCAGGGAGAAGGAGAGAG	GCATTTGCATCTCACAGCGT	238
816	VumSSR816	TRINITY_DN18593_c0_g1_i1	(TC)6	12	TTACCGTTGAAGGAGTCGCC	CACGTGAGGTCCGATCGTAG	278
817	VumSSR817	TRINITY_DN18593_c0_g1_i2	(TC)6	12	TTACCGTTGAAGGAGTCGCC	CACGTGAGGTCCGATCGTAG	278
818	VumSSR818	TRINITY_DN18541_c0_g1_i1	(TCG)5	15	TCGATTGTCGCCACTGTGAA	TTCTCCAAAAGGGGTGCTCC	255
819	VumSSR819	TRINITY_DN18541_c0_g3_i2	(TCG)5	15	TCGATTGTCGCCACTGTGAA	TTCTCCAAAAGGGGTGCTCC	255
820	VumSSR820	TRINITY_DN18540_c0_g1_i2	(TGG)5	15	ACGGGCAGGTAAGAATGCTC	CACCAACCACCACCACCATA	232
821	VumSSR821	TRINITY_DN18540_c0_g1_i3	(TGG)5	15	ACGGGCAGGTAAGAATGCTC	CACCAACCACCACCACCATA	232
822	VumSSR822	TRINITY_DN18540_c0_g1_i4	(TGG)5	15	GACACCGGAAGATCAAGGGG	CACCAACCACCACCACCATA	230
823	VumSSR823	TRINITY_DN18540_c0_g1_i5	(TGG)5	15	GACACCGGAAGATCAAGGGG	CACCAACCACCACCACCATA	230
824	VumSSR824	TRINITY_DN18559_c0_g2_i1	(TA)7	14	GTACCTGCGCTTCATCTCCA	AGAGAAGTCTATAGTTCTTTGCGA	221
825	VumSSR825	TRINITY_DN18517_c0_g1_i2	(ATG)5	15	TGTTGACAACGATGAGCAGGA	TCACTGTCACCAGCACTGTC	252
826	VumSSR826	TRINITY_DN18568_c0_g1_i1	(AG)6tgaaagagagt(GA)7	37	CAGGAGGAGGAGGAACAGGA	TGTTGAGGACTGAGGAGGGT	119
827	VumSSR827	TRINITY_DN18568_c0_g1_i2	(AG)6tgaaagagagt(GA)7	37	CAGGAGGAGGAGGAACAGGA	TGTTGAGGACTGAGGAGGGT	119
828	VumSSR828	TRINITY_DN18525_c0_g1_i1	(CT)10	20	CAGCCAACCTCCAAATTCGC	ACGCTTCTTCTGGCTGGTAC	275
829	VumSSR829	TRINITY_DN18525_c0_g1_i3	(CT)10	20	CAGCCAACCTCCAAATTCGC	ACGCTTCTTCTGGCTGGTAC	275
830	VumSSR830	TRINITY_DN11930_c1_g1_i1	(ATG)6	18	TGCTACTCTCCATCGCCTCT	GAGTCGAGGATGAGTTGCCC	184
831	VumSSR831	TRINITY_DN11950_c0_g1_i1	(AG)7	14	ATTTCGGTGATGTGCGAGGT	GGGAAACAAACATAGCCACCG	180
832	VumSSR832	TRINITY_DN11950_c0_g1_i2	(AG)7	14	ATTTCGGTGATGTGCGAGGT	GGGAAACAAACATAGCCACCG	180
833	VumSSR833	TRINITY_DN11914_c0_g1_i1	(AAT)5	15	TGACGAATCCAGTCGATCCA	GCGTTGCTCGATGCTAACTG	194
834	VumSSR834	TRINITY_DN11934_c0_g1_i1	(TGG)6	18	TGGAAGAAAGAAAGTGGGTGGT	GATCGACTGGGTTTGGCTCA	153
835	VumSSR835	TRINITY_DN11934_c1_g2_i1	(CCA)8	24	TCCGAAGAAGAAGCGTCTGC	ACACCAATGCAGGGATCGTT	132
836	VumSSR836	TRINITY_DN11972_c0_g1_i1	(GGC)5	15	GCCAGCAAAACCTCGTTTCC	ATCCTAGGAGCCTTCCCACC	279
837	VumSSR837	TRINITY_DN11980_c0_g1_i1	(CT)6	12	CCAAAACCACCACCAACGAC	GCGTACATAATCGTGCCAGC	249
838	VumSSR838	TRINITY_DN11997_c0_g1_i1	(AT)12	24	TGACAGAGCAGTGTTTGGCA	CAATGCCCATCGTTGCCATG	206
839	VumSSR839	TRINITY_DN39410_c0_g1_i1	(AT)7	14	TTCGTAACTGGACCTGCACC	CGTTCACAGCCTTCTTGCAC	168
840	VumSSR840	TRINITY_DN30826_c0_g1_i1	(CT)9	18	ACACCTTCAACCACCTCGTG	CTGGTTTACATCAGCGCGTG	175
841	VumSSR841	TRINITY_DN30862_c0_g1_i1	(TC)6	12	GACACTCTCTGCAGTAGCCG	CTACCAATCACAGCGCTTGC	251
842	VumSSR842	TRINITY_DN22955_c0_g1_i1	(TG)7	14	TCACACCAGACTCACAAGTGT	CCCCTTCGAACCTTGCTCTT	160
843	VumSSR843	TRINITY_DN22940_c1_g1_i1	(AAG)5	15	ATGGCAGTGCAAGGTGACAT	CGTGACATGTTCTTCCGACC	243
844	VumSSR844	TRINITY_DN22940_c1_g3_i2	(AAG)5	15	ATGGCAGTGCAAGGTGACAT	CGTGACATGTTCTTCCGACC	243
845	VumSSR845	TRINITY_DN22981_c0_g2_i1	(ATA)5	15	AGTTTTGCGCGCATTCAGTT	GCGCAAAAAGGTGTGAAGCA	234
846	VumSSR846	TRINITY_DN22981_c0_g3_i1	(ATA)5	15	AGTTTTGCGCGCATTCAGTT	GCGCAAAAAGGTGTGAAGCA	234
847	VumSSR847	TRINITY_DN22981_c0_g3_i3	(ATA)5	15	AGTTTTTCAGCAGCCACCCA	TCGCGGAACCTTGTTCTTCA	258
848	VumSSR848	TRINITY_DN22981_c0_g3_i5	(ATA)5	15	AGTTTTTCAGCAGCCACCCA	TCGCGGAACCTTGTTCTTCA	258
849	VumSSR849	TRINITY_DN22948_c0_g2_i1	(AG)6	12	CATCCGAGCAGGTTACCTCC	TGCCTCAAATGTCGCTTCCT	255
850	VumSSR850	TRINITY_DN22948_c2_g1_i1	(CAT)5	15	TGCAAACGCCGTTTAAATCGT	GAACTCGCGATTCGGTTTCG	265
851	VumSSR851	TRINITY_DN22919_c2_g3_i4	(TG)8	16	TGAAGCTCCTTCTGTGGCAC	AAGTTGCAGATGCCCGAATG	255
852	VumSSR852	TRINITY_DN22919_c2_g7_i1	(TA)7	14	GGCACAGCTAGCAACACAAC	ACTCTGTCGTCGGTCAGAAA	265
853	VumSSR853	TRINITY_DN22919_c2_g8_i1	(TA)7	14	GGCACAGCTAGCAACACAAC	ACTCTGTCGTCGGTCAGAAA	265
854	VumSSR854	TRINITY_DN22919_c2_g7_i2	(TA)7	14	GGCACAGCTAGCAACACAAC	ACTCTGTCGTCGGTCAGAAA	265
855	VumSSR855	TRINITY_DN22964_c3_g1_i1	(TG)6	12	ACGCAGTCATGGGACATACTG	TTGGCACATGAGCATGCAAC	181
856	VumSSR856	TRINITY_DN22964_c3_g1_i4	(TG)6	12	ACGCAGTCATGGGACATACTG	TTGGCACATGAGCATGCAAC	181
857	VumSSR857	TRINITY_DN22964_c3_g1_i12	(TG)6	12	ACGCAGTCATGGGACATACTG	TTGGCACATGAGCATGCAAC	181
858	VumSSR858	TRINITY_DN22964_c3_g1_i13	(TG)6	12	ACGCAGTCATGGGACATACTG	TTGGCACATGAGCATGCAAC	181
859	VumSSR859	TRINITY_DN22994_c0_g2_i1	(GA)7	14	CACCGACGAAGCTGCTGTAT	ATCCCAGGCTTTCGCTTACC	191
860	VumSSR860	TRINITY_DN22994_c0_g2_i2	(GA)7	14	CACCGACGAAGCTGCTGTAT	ATCCCAGGCTTTCGCTTACC	191
861	VumSSR861	TRINITY_DN22994_c0_g2_i3	(GA)7	14	CACCGACGAAGCTGCTGTAT	ATCCCAGGCTTTCGCTTACC	191
862	VumSSR862	TRINITY_DN22994_c0_g2_i4	(GA)7	14	CACCGACGAAGCTGCTGTAT	ATCCCAGGCTTTCGCTTACC	191
863	VumSSR863	TRINITY_DN22994_c0_g2_i6	(GA)7	14	CACCGACGAAGCTGCTGTAT	ATCCCAGGCTTTCGCTTACC	191
864	VumSSR864	TRINITY_DN22966_c1_g1_i2	(CT)6	12	TCACACTCACTTCCTCACGC	CACCATAACCGAGCTCCACA	252
865	VumSSR865	TRINITY_DN22983_c0_g1_i1	(TC)7	14	GACGTGAGAAGGGTGTGTGA	TAGGCGCAGGAAAGAGTGAC	204
866	VumSSR866	TRINITY_DN22983_c0_g1_i1	(CA)7	14	TCTTTCCTGCGCCTACTCAC	TGTGGAGTTGGGGACAGAGA	194
867	VumSSR867	TRINITY_DN22983_c0_g1_i2	(TC)7	14	GACGTGAGAAGGGTGTGTGA	TAGGCGCAGGAAAGAGTGAC	204
868	VumSSR868	TRINITY_DN22983_c0_g1_i2	(CA)7	14	TCTTTCCTGCGCCTACTCAC	TGTGGAGTTGGGGACAGAGA	194
869	VumSSR869	TRINITY_DN22983_c0_g1_i5	(TC)7	14	GACGTGAGAAGGGTGTGTGA	TAGGCGCAGGAAAGAGTGAC	204
870	VumSSR870	TRINITY_DN22983_c0_g1_i5	(CA)7	14	TCTTTCCTGCGCCTACTCAC	TGTGGAGTTGGGGACAGAGA	194
871	VumSSR871	TRINITY_DN22915_c1_g1_i1	(TCT)6	18	CCACCACAAACCTACCCACA	GCTGACCCAGAACGCCATAA	267
872	VumSSR872	TRINITY_DN22904_c1_g1_i1	(GAA)5	15	TCTGGGGGCTTCTCATTTCA	AGAGCGAAATTGGAAGCGGA	239
873	VumSSR873	TRINITY_DN22914_c0_g1_i2	(GAA)5	15	TGAGGAGGGAGACGAGGAAG	GATCCGGCGGCAAAATTCTC	239
874	VumSSR874	TRINITY_DN22914_c0_g1_i3	(GAA)5	15	TGAGGAGGGAGACGAGGAAG	GATCCGGCGGCAAAATTCTC	239
875	VumSSR875	TRINITY_DN22914_c0_g1_i4	(GAA)5	15	TGAGGAGGGAGACGAGGAAG	GATCCGGCGGCAAAATTCTC	239
876	VumSSR876	TRINITY_DN22925_c0_g1_i2	(GAA)6ctggcataaaaaggggttttggttctaaagagaaaaagagagaaaaataatt(GAA)5	85	GGCAGCCTCCAATCCTCATT	GACCAGAGGGAGCGAAACTC	182
877	VumSSR877	TRINITY_DN22925_c0_g3_i1	(GAA)6ctggcataaaaaggggttttggttctaaagagaaaaagagagaaaaataatt(GAA)5	85	GGCAGCCTCCAATCCTCATT	GACCAGAGGGAGCGAAACTC	182
878	VumSSR878	TRINITY_DN22906_c0_g2_i5	(TC)6	12	TTTCAATCACCCCACCCCAC	CAGAGCCGGCATCACAGTAT	264
879	VumSSR879	TRINITY_DN22906_c0_g2_i7	(TC)6	12	TTTCAATCACCCCACCCCAC	CAGAGCCGGCATCACAGTAT	264
880	VumSSR880	TRINITY_DN22906_c0_g2_i17	(TC)6	12	TTTCAATCACCCCACCCCAC	CAGAGCCGGCATCACAGTAT	264
881	VumSSR881	TRINITY_DN22906_c0_g2_i20	(TC)6	12	TTTCAATCACCCCACCCCAC	CAGAGCCGGCATCACAGTAT	264
882	VumSSR882	TRINITY_DN22937_c0_g2_i1	(TC)6	12	GTCGTCCAGATATCAGCGGG	CGATCCGATCCGATCCGATC	223
883	VumSSR883	TRINITY_DN22937_c0_g2_i2	(TC)6	12	GTCGTCCAGATATCAGCGGG	CGATCCGATCCGATCCGATC	223
884	VumSSR884	TRINITY_DN22937_c0_g2_i4	(TC)6	12	GTCGTCCAGATATCAGCGGG	CGATCCGATCCGATCCGATC	223
885	VumSSR885	TRINITY_DN22913_c0_g2_i1	(TA)8	16	CGGAGGTGCAGTTAAGAGGG	AGAAAAGGCCAAGCAATTCGA	211
886	VumSSR886	TRINITY_DN22913_c1_g1_i1	(CAT)5	15	ACAACATTTTTGGAGCGCCC	GTACCCAGGAAGCCAGGTTC	278
887	VumSSR887	TRINITY_DN22913_c1_g1_i2	(CAT)5	15	TGGGCGTTTGGAACTAGCTT	CCCACCGAACCAATCCATGA	263
888	VumSSR888	TRINITY_DN22976_c1_g2_i1	(AGA)5	15	GGCATCATCGGGGAACAGAT	CGGCGACCATTCAAATATAGCA	201
889	VumSSR889	TRINITY_DN22960_c0_g1_i1	(TG)8	16	GTGAGTGTCCTGATCAGCTGA	CGTAGGACACCAAAGGACCC	279
890	VumSSR890	TRINITY_DN22960_c0_g1_i3	(TG)8	16	GTGAGTGTCCTGATCAGCTGA	CGTAGGACACCAAAGGACCC	279
891	VumSSR891	TRINITY_DN22930_c4_g1_i1	(TGT)6	18	AGCTGTGGAGGTTGGGATTG	CGGCCAAGAACTCCTTCAGT	234
892	VumSSR892	TRINITY_DN22936_c0_g1_i1	(AT)6	12	TTTGGAAGATGGGTCCTCGC	GGATCTAAATGAAAAATATTACCGGCA	214
893	VumSSR893	TRINITY_DN22963_c0_g1_i2	(AAT)5	15	TGCTCCAACACCTGTGGTTT	GCTGCTGTGCTAGTGACTGA	176
894	VumSSR894	TRINITY_DN22963_c0_g1_i3	(AAT)5	15	TGCTCCAACACCTGTGGTTT	GCTGCTGTGCTAGTGACTGA	176
895	VumSSR895	TRINITY_DN22963_c0_g1_i4	(AAT)5	15	TGCTCCAACACCTGTGGTTT	GCTGCTGTGCTAGTGACTGA	176
896	VumSSR896	TRINITY_DN22993_c0_g1_i5	(TG)6	12	ATGGCCACTGAAACCTACGC	TCGGACTCCTATTAGCCGGA	247
897	VumSSR897	TRINITY_DN22944_c0_g1_i1	(ATC)5	15	TTTGCAGCACCTGATCCACT	ACAGAGTTGGAGATGGCTGC	236
898	VumSSR898	TRINITY_DN22944_c0_g1_i5	(ATC)5	15	TTTGCAGCACCTGATCCACT	ACAGAGTTGGAGATGGCTGC	236
899	VumSSR899	TRINITY_DN22944_c0_g1_i6	(ATC)5	15	TTTGCAGCACCTGATCCACT	CTTCCCCTCATTGCTGCTGA	277
900	VumSSR900	TRINITY_DN22944_c0_g1_i8	(ATC)5	15	TTTGCAGCACCTGATCCACT	CTTCCCCTCATTGCTGCTGA	277
901	VumSSR901	TRINITY_DN22916_c0_g2_i2	(TGA)5	15	ACGCCTTGAAGATGCCAGAA	ATGCAGTGCCACTACGATCC	218
902	VumSSR902	TRINITY_DN22916_c0_g2_i3	(TGA)5	15	GAAAGTGGGCACTGCAAAGG	ATGCAGTGCCACTACGATCC	259
903	VumSSR903	TRINITY_DN22916_c0_g2_i5	(TGA)5	15	ACGCCTTGAAGATGCCAGAA	ATGCAGTGCCACTACGATCC	218
904	VumSSR904	TRINITY_DN22916_c0_g2_i7	(TGA)5	15	GAAAGTGGGCACTGCAAAGG	ATGCAGTGCCACTACGATCC	259
905	VumSSR905	TRINITY_DN22916_c0_g2_i8	(TGA)5	15	ACGCCTTGAAGATGCCAGAA	ATGCAGTGCCACTACGATCC	218
906	VumSSR906	TRINITY_DN22911_c0_g1_i2	(TA)7	14	CCATCCATTTTGCCTCCCCT	CTTGTAGAGCCACCCTGTCC	264
907	VumSSR907	TRINITY_DN22911_c0_g1_i4	(TA)7	14	CCGACCGAGATATTGGCCAA	CTTGTAGAGCCACCCTGTCC	125
908	VumSSR908	TRINITY_DN15127_c1_g1_i1	(CTG)5	15	AGCTGAAGAAGAACACGGCA	GGTGTGTGGAATGAGGAGCA	194
909	VumSSR909	TRINITY_DN15186_c0_g1_i1	(ATT)6	18	AGGGTTCCACATGGTTAGCG	CAAGGACCCACATCCCAGAC	266
910	VumSSR910	TRINITY_DN15186_c0_g2_i1	(ATTT)5	20	AGCTCGTTTCAGTGCTGACA	CCAGAGTTTACACCGCCACT	174
911	VumSSR911	TRINITY_DN15186_c0_g2_i1	(ATT)6	18	AGGGTTCCACATGGTTAGCG	CAAGGACCCACATCCCAGAC	266
912	VumSSR912	TRINITY_DN15186_c1_g1_i1	(AAAT)6	24	GACAGAGCAAGACTCCGTCT	TGGAGGAGCGTGGGATAACT	106
913	VumSSR913	TRINITY_DN15175_c0_g1_i1	(TC)7	14	GTTGAAGGTGAGCGAGGACA	ACCCTACGCTCCACATCAAC	276
914	VumSSR914	TRINITY_DN15175_c0_g1_i3	(TC)7	14	GTTGAAGGTGAGCGAGGACA	AGGACGGCATGTAGTTGGTG	224
915	VumSSR915	TRINITY_DN15181_c0_g1_i1	(TCC)5	15	AGAGAGGACGGAAGCCATCT	TCCACCTTCCCCTCCTTTGA	226
916	VumSSR916	TRINITY_DN15179_c0_g1_i4	(CT)8catacatttccccgttaatctctctccattttcatt(TTC)7	73	TCTTCTGTGTCTGACTGAGAGT	TATCCGAGAATCACCCCCGT	272
917	VumSSR917	TRINITY_DN15179_c1_g1_i1	(AAG)6aaaaatggacaaaacattatgtttgccattatgaagaaggtgttgt(TGA)5aggaacataaa(AG)6g(GA)7	117	AACATCGTCACTGCCTCGTT	TTAAGTGTGGGAGGCATGGC	258
918	VumSSR918	TRINITY_DN15150_c0_g2_i2	(AGA)5	15	AGCAGCAACAGCGAGTAGAG	CGCCTTCCCCTCTTTCCTTT	217
919	VumSSR919	TRINITY_DN15111_c0_g1_i1	(AG)10	20	TGTGTTACGGCGACAGAACA	AAGAGAGAAGGGTCGCTTGA	107
920	VumSSR920	TRINITY_DN15111_c0_g2_i1	(AG)10	20	TGTGTTACGGCGACAGAACA	AAGAGAGAAGGGTCGCTTGA	107
921	VumSSR921	TRINITY_DN15111_c0_g3_i1	(AG)10	20	TGTGTTACGGCGACAGAACA	AAGAGAGAAGGGTCGCTTGA	107
922	VumSSR922	TRINITY_DN15126_c0_g2_i1	(GCG)5	15	CTTCAGGCGAAAGTTTGGGC	CAAGGAGGGGAATCTCACCC	250
923	VumSSR923	TRINITY_DN15126_c0_g2_i1	(TGG)5	15	GGTGGTGATGGTGTTACCGT	TTCTGGTGTCGCCGTTGTTA	253
924	VumSSR924	TRINITY_DN15195_c0_g1_i1	(TTC)5	15	AGATTTGCCTTGCCTGGACT	ACAGACCGAGTCCACTCAGA	228
925	VumSSR925	TRINITY_DN15195_c0_g1_i1	(GAG)7	21	CACCGAAGCACCTCAAGAGT	CCTTTCTGGCCATGTTCCCT	263
926	VumSSR926	TRINITY_DN15195_c0_g1_i1	(GAA)6	18	AGGGAGTATGTGAGGCCTGT	CTAGTAGCAGCAGATGGGGC	197
927	VumSSR927	TRINITY_DN15104_c0_g1_i1	(AGA)6	18	AGCCCAGGAGTCGAGAAGAT	CCCACCCAACCTCTTCGTC	157
928	VumSSR928	TRINITY_DN15117_c0_g1_i1	(AT)9	18	CCATGCTCCACAAAACACACA	GGTCTGCTTCGGATCCCATT	280
929	VumSSR929	TRINITY_DN15193_c0_g1_i2	(CCG)5	15	TTCCGCCCATACAGTCACAC	TCGAAGGAGGGATGGATGGT	140
930	VumSSR930	TRINITY_DN15171_c0_g2_i1	(TC)9	18	TTTGTTACTGGATGGCCGGC	TCACTTGCAAGCCAAACACA	167
931	VumSSR931	TRINITY_DN1845_c0_g1_i1	(ACA)5	15	AGTATGATGGTTGTTGTGTTCTGA	TGTCCTTGAGTTGCCTGACC	220
932	VumSSR932	TRINITY_DN1856_c0_g2_i1	(AAAT)5	20	AAAAACCCTGTAGCCGCCAT	CGCTGCACAGGTTCGTTTTT	182
933	VumSSR933	TRINITY_DN1847_c0_g1_i1	(TTC)8	24	CACCGTGAGTGTGTGATGGA	CCAATAACCTGGCCGTCAGT	244
934	VumSSR934	TRINITY_DN1824_c0_g1_i1	(GAA)7	21	GAAGCGGCCATACCAGATGA	GGTGTGTTCAAAGACTCCCCA	251
935	VumSSR935	TRINITY_DN36587_c0_g1_i1	(CT)7	14	GTCGGCGAATAACCAAGCAC	CACACTCACACGCACTCTCT	104
936	VumSSR936	TRINITY_DN36569_c0_g1_i1	(TC)7	14	ATCTCCGCCATTGACCAGAC	GGGTGATAGCTGGGAGAGGA	223
937	VumSSR937	TRINITY_DN36575_c0_g1_i1	(TGA)5	15	AACACCCATGAAGGCTCAGG	TCAGCAGTGGTGTTGTCTCC	212
938	VumSSR938	TRINITY_DN17229_c0_g2_i1	(TC)12	24	ATTATTCGGACAAAAGCTATCTTCTT	TGGCCGAGTTGACTTTCTCC	279
939	VumSSR939	TRINITY_DN17249_c0_g1_i1	(CT)6	12	TCGCTGTGACTGAGAAATCCA	GGCATCACACTGGTTGACCA	206
940	VumSSR940	TRINITY_DN17249_c0_g1_i1	(CT)7	14	CTGGCACCATGTTTTCTGGC	CCCTTTCTGTGGTGCAACAA	240
941	VumSSR941	TRINITY_DN17260_c0_g1_i1	(AGA)6	18	AGAGGCAAGTTAGCAGCGTA	ACACCACACCTCACATTGCT	180
942	VumSSR942	TRINITY_DN17260_c1_g1_i1	(AAG)9	27	GAGGAAGACCATCAAGAAGAAGA	CGCACACATTTCGGGTTGTT	207
943	VumSSR943	TRINITY_DN17254_c0_g1_i1	(ACG)5	15	TTCACGCACACTCCTCTTCC	AACACTCCTCCAGCGAACTG	270
944	VumSSR944	TRINITY_DN17254_c0_g3_i1	(ACG)5	15	TTCACGCACACTCCTCTTCC	AACACTCCTCCAGCGAACTG	270
945	VumSSR945	TRINITY_DN17254_c0_g4_i1	(ACG)5	15	TTCACGCACACTCCTCTTCC	AACACTCCTCCAGCGAACTG	270
946	VumSSR946	TRINITY_DN17261_c0_g1_i1	(TC)6	12	GGGGAGGAAGCACTTGAGAC	TGCACCACAAATACGCCATG	207
947	VumSSR947	TRINITY_DN17261_c0_g2_i1	(TC)6	12	GGGGAGGAAGCACTTGAGAC	TGCACCACAAATACGCCATG	207
948	VumSSR948	TRINITY_DN17261_c0_g2_i2	(TC)6	12	GGGGAGGAAGCACTTGAGAC	TGCACCACAAATACGCCATG	207
949	VumSSR949	TRINITY_DN17292_c1_g1_i1	(TC)5(<TC>TT)(TCTT)4	30	GCCCATGTTACCTGGTGGAA	TAACACACCGCAAGCAGTCA	266
950	VumSSR950	TRINITY_DN17292_c1_g1_i2	(TC)5(<TC>TT)(TCTT)4	30	GCCCATGTTACCTGGTGGAA	TAACACACCGCAAGCAGTCA	266
951	VumSSR951	TRINITY_DN17292_c2_g2_i1	(TC)7	14	ACCTTGTTAATAAACCAGTTCACACA	TTGCAAGTGTAGCCAGCAGT	139
952	VumSSR952	TRINITY_DN17292_c2_g2_i1	(AG)6	12	CCTGCACACGATGATCAGGT	GCAGCCTCAGACATTCCTGT	246
953	VumSSR953	TRINITY_DN17292_c2_g3_i1	(TC)7	14	ACCTTGTTAATAAACCAGTTCACACA	TTGCAAGTGTAGCCAGCAGT	139
954	VumSSR954	TRINITY_DN17292_c2_g3_i1	(AG)6	12	CCTGCACACGATGATCAGGT	GCAGCCTCAGACATTCCTGT	246
955	VumSSR955	TRINITY_DN17292_c3_g1_i1	(AG)6	12	GGGAGGGAAAGAGACGGAGA	GCGCTACCTCTCCCATTCTC	134
956	VumSSR956	TRINITY_DN17221_c0_g2_i1	(AG)6	12	AAAGCTGCCTCTTCCCCATC	GGCGTCAGGAGTCATCACAT	267
957	VumSSR957	TRINITY_DN17221_c0_g2_i1	(TCG)5	15	AATTTCCGCACGCAGAGAGA	AAGTTCACGCTCTGACTCCG	263
958	VumSSR958	TRINITY_DN17289_c0_g1_i1	(CT)6	12	TGCTGTTGTGTGTTGTTGTTGT	CCTTGGTACCCCTTTCCACC	140
959	VumSSR959	TRINITY_DN17289_c0_g1_i4	(CT)6	12	TGCTGTTGTGTGTTGTTGTTGT	CCTTGGTACCCCTTTCCACC	140
960	VumSSR960	TRINITY_DN17289_c0_g1_i4	(GAT)5	15	AGGTACTACCCGGCTCAAGA	GCTTAACTTTCTAATGGACCCCG	212
961	VumSSR961	TRINITY_DN17250_c0_g2_i1	(CT)6	12	GATTTCTCACGGTGGTCGGT	CCGTGGAACCCATAACTCGT	233
962	VumSSR962	TRINITY_DN17220_c0_g2_i2	(ATT)6	18	ACACCTTTGTCCCAGGTTCC	GGGTCAAGTGAGAGGCTTGG	123
963	VumSSR963	TRINITY_DN17220_c0_g2_i3	(ATT)6	18	ACACCTTTGTCCCAGGTTCC	GGGTCAAGTGAGAGGCTTGG	123
964	VumSSR964	TRINITY_DN17273_c0_g1_i1	(AG)8	16	TGGCCAGGGAATGTGAAGAA	TCCTCAGCAAACGGTGTTGT	136
965	VumSSR965	TRINITY_DN17273_c0_g1_i1	(CAT)5	15	GCTTCAGAAAACCGGGTCCT	ACCTTTGGCCCTACTTCTGC	250
966	VumSSR966	TRINITY_DN13732_c0_g1_i1	(GCC)5	15	AGCTCAATTTCCCCGACGAG	GCAGCTCAATTTCTCGCCAG	204
967	VumSSR967	TRINITY_DN13794_c0_g2_i1	(TGA)5	15	GCATCCGATTGTGCTGGTTC	CTTCACAAGAGCAGCGCCTA	178
968	VumSSR968	TRINITY_DN19657_c0_g1_i1	(AAG)7	21	TGTTCTCTATATTGCCCCACAA	GACAATCTCTGGGGTGGTGG	242
969	VumSSR969	TRINITY_DN19657_c0_g2_i1	(AAG)7	21	TGTTCTCTATATTGCCCCACAA	GACAATCTCTGGGGTGGTGG	242
970	VumSSR970	TRINITY_DN19657_c1_g2_i2	(GAA)7	21	CGCTGCGCCTTTCTATTTCC	CCCTTTTCTGTTTGCGTCCG	274
971	VumSSR971	TRINITY_DN19657_c1_g2_i3	(GAA)7	21	CGCTGCGCCTTTCTATTTCC	CCCTTTTCTGTTTGCGTCCG	274
972	VumSSR972	TRINITY_DN19657_c1_g3_i1	(GAA)7	21	CGCTGCGCCTTTCTATTTCC	CCCTTTTCTGTTTGCGTCCG	274
973	VumSSR973	TRINITY_DN19657_c2_g1_i1	(GA)6	12	GGAGTAGCAACCGCATCTCA	TGCCTTTCCGCAATAGGGTT	224
974	VumSSR974	TRINITY_DN19689_c1_g3_i1	(CGG)6	18	GAATTCATGTGAACGCGCCA	TGACCACATCGACGACCTTC	276
975	VumSSR975	TRINITY_DN19689_c1_g3_i2	(CGG)6	18	AGAACACCGAGTCAGAACCG	AGAAACTGAGACCCAGCAGC	257
976	VumSSR976	TRINITY_DN19689_c1_g3_i4	(ATG)7	21	AGAAACAAGCGAGACAGCGA	GTACAGGGTTGAACTCCGGG	201
977	VumSSR977	TRINITY_DN19689_c1_g3_i4	(CGG)6	18	TTTCATGGTCAAGCTCCCCC	TGACCACATCGACGACCTTC	277
978	VumSSR978	TRINITY_DN19691_c0_g1_i1	(GA)12	24	GCAAACTTGTTGGCAGCCAT	ACCACTGGCTATCTACCTCTCT	231
979	VumSSR979	TRINITY_DN19691_c0_g1_i2	(GA)12	24	GCAAACTTGTTGGCAGCCAT	ACCACTGGCTATCTACCTCTCT	231
980	VumSSR980	TRINITY_DN19654_c0_g2_i1	(CT)6	12	GGTTGTCTCTGGGTCAGTCA	GTCCGTGGGAAAAGTGTTGC	253
981	VumSSR981	TRINITY_DN19626_c0_g1_i1	(TGA)6	18	GTGCAGCCTACTTCCACTGA	GCCAAGCTTTCACAACGGAG	227
982	VumSSR982	TRINITY_DN19606_c0_g1_i2	(TC)6	12	CCCTCGCCATCTCCATCTTC	CGGGTCTGGCTCCAAGATTT	194
983	VumSSR983	TRINITY_DN19613_c0_g1_i1	(GA)8	16	ACGCTTTGACAAATCCACGC	CGGAGTCGGAGGAATCATCG	204
984	VumSSR984	TRINITY_DN19630_c0_g1_i2	(TC)6	12	TGCCATCCACAAGACCCTTC	TCCTCTCCTTCTCACCCTCG	258
985	VumSSR985	TRINITY_DN19630_c0_g1_i4	(TC)6	12	TGCCATCCACAAGACCCTTC	TCCTCTCCTTCTCACCCTCG	258
986	VumSSR986	TRINITY_DN19628_c0_g1_i4	(AAT)8	24	CCCCAGTAACTGTCTAGAAGGG	GCTGTCCTTCCATCTCCGAG	173
987	VumSSR987	TRINITY_DN19658_c0_g1_i1	(TCG)6	18	CATGACCACGCCAACCTTTG	AATCTTGCGGACTGGTCGAG	249
988	VumSSR988	TRINITY_DN19622_c0_g1_i2	(ATC)5	15	CGTGCAATAGCTCCTCCTGT	CAATGCATCACTGGCAAGCA	270
989	VumSSR989	TRINITY_DN19622_c0_g1_i3	(ATC)5	15	CGTGCAATAGCTCCTCCTGT	CAATGCATCACTGGCAAGCA	270
990	VumSSR990	TRINITY_DN19638_c1_g1_i1	(CT)6	12	TGGTCCAAGTGGAGAGCATG	GCTTTCTTTGCTCGCCTCAG	140
991	VumSSR991	TRINITY_DN19694_c0_g1_i1	(AAG)5	15	GTGCCAGCCTGTCTTCTTCT	AGTGCTTCTCCTCGCTTGAC	148
992	VumSSR992	TRINITY_DN19694_c0_g1_i2	(AAG)5	15	GTGCCAGCCTGTCTTCTTCT	AGTGCTTCTCCTCGCTTGAC	148
993	VumSSR993	TRINITY_DN19694_c0_g1_i3	(AAG)5	15	GTGCCAGCCTGTCTTCTTCT	AGTGCTTCTCCTCGCTTGAC	148
994	VumSSR994	TRINITY_DN19642_c0_g2_i1	(AGC)5	15	CCGTGAGTGGAATAGCACCA	GACTGCTCCCTCCGTTTTCA	171
995	VumSSR995	TRINITY_DN7831_c0_g1_i1	(AAT)5	15	CTGAGGAGGACCAGGTCAGA	GGCACGAAAACCCATGACCT	232
996	VumSSR996	TRINITY_DN7831_c0_g2_i1	(AAT)5	15	CTGAGGAGGACCAGGTCAGA	GGCACGAAAACCCATGACCT	232
997	VumSSR997	TRINITY_DN7836_c0_g1_i1	(TC)6	12	CCGCGCATGAGAGTTAGTGA	TGTGTCCCCCATGAGTTTCG	151
998	VumSSR998	TRINITY_DN7835_c0_g1_i1	(ACC)7	21	CTCCATGACTACCGCCATCC	GGCCGAGGATCTAATGGTGG	223
999	VumSSR999	TRINITY_DN7830_c0_g1_i1	(GA)6cgaggcacaagagaaatggcaaagactggtggtggagaaaatggttttccagcagcaaa(AGC)5	86	AGAGGAGCTGAGGAAGAGGG	AATCCCTCTCCTGGGCTCAT	211
1000	VumSSR1000	TRINITY_DN7830_c0_g1_i1	(GA)6	12	CTCGGTGGGAGGAAAAGAGC	CCCCAACGACTACACAACCA	280
1001	VumSSR1001	TRINITY_DN7834_c0_g1_i1	(AAG)5	15	CCTGCGAGAGGATCATGGTC	GGGATCAAAGTCTCTGTCACCA	118
1002	VumSSR1002	TRINITY_DN7846_c0_g1_i1	(AGA)6	18	AGTGCGAAGTTGGGTAGCAA	ACCTTCATTTCTTCTTCTTTGCGA	219
1003	VumSSR1003	TRINITY_DN4702_c0_g1_i1	(TTC)8	24	AGGTCGGTCTGCAAACTCAC	ACAACACCAAATCAGTTGCAGG	255
1004	VumSSR1004	TRINITY_DN4750_c0_g2_i1	(AAT)5	15	CAGTGGGATCAGTGGTTCTGT	GGGATTCCTGAACTGCAACG	102
1005	VumSSR1005	TRINITY_DN42588_c0_g1_i1	(AT)11	22	ACAACTTGGTGGTCTTGGCA	CAGTTATACAGCCTCTGAGACCA	247
1006	VumSSR1006	TRINITY_DN42578_c0_g1_i1	(TCA)6	18	TCTTGTACTGGAAAAGAGTGTCA	CGCTTTATATGGCCATGCGG	170
1007	VumSSR1007	TRINITY_DN42578_c0_g1_i1	(AC)6	12	CCGCATGGCCATATAAAGCG	AGCGAGGTAAAGGTTGTGCA	253
1008	VumSSR1008	TRINITY_DN42545_c0_g1_i1	(GA)7	14	CAGCTTCGACCGCCTCAATA	TCTACACACATTAGGAATTTAGCCT	252
1009	VumSSR1009	TRINITY_DN3515_c0_g1_i1	(TCA)5	15	GTGCTATCCTTGCCACACCT	AGAGCTGGAGTCTCTGGTGG	276
1010	VumSSR1010	TRINITY_DN10074_c0_g1_i1	(AC)9	18	ACTCTTCCACCAACAAGAAGCA	AACGCCCATGTACACTAGACT	100
1011	VumSSR1011	TRINITY_DN10075_c0_g1_i1	(CT)9(CA)6	30	TGTGTCTCATGTGTGGCCAT	GCGTACTGCGTGACATTGAT	148
1012	VumSSR1012	TRINITY_DN10080_c0_g1_i1	(GA)8	16	TTTGCATGCACACCCTCTCT	GCTCACAACTGAATACTTTGTCCA	260
1013	VumSSR1013	TRINITY_DN10080_c0_g2_i1	(GA)8	16	ACACGAAGGTTGAGCATGAAC	GCTCACAACTGAATACTTTGTCCA	125
1014	VumSSR1014	TRINITY_DN10053_c0_g1_i1	(AGA)8	24	TGAATGGGGTTGTGATGGGG	TGGCCACAGGATTTGCATCT	159
1015	VumSSR1015	TRINITY_DN16847_c0_g1_i1	(CT)8	16	GCACGCAATCTGTCCACAAC	GTAGGCGGCGATTGATCTGA	186
1016	VumSSR1016	TRINITY_DN16847_c0_g2_i1	(CT)8	16	GCACGCAATCTGTCCACAAC	GTAGGCGGCGATTGATCTGA	186
1017	VumSSR1017	TRINITY_DN16847_c1_g2_i2	(AG)8	16	GCGAACTCGTTGGTTGTGTC	CAAATCGGAACCGCGCATAG	255
1018	VumSSR1018	TRINITY_DN16847_c2_g1_i1	(CT)9	18	GGACCTCCCTGGAACAAACA	AACACTGTGACAAACGTGGC	206
1019	VumSSR1019	TRINITY_DN16817_c0_g2_i1	(GA)6	12	AGACACCCAACAGCTCGAAG	TTCCCCTGACCTTAACCCCT	134
1020	VumSSR1020	TRINITY_DN16861_c0_g2_i1	(CAT)5	15	TACCATTGGCGGGGAATTCC	AGCTTTCCATGTTCTGAAGAGA	240
1021	VumSSR1021	TRINITY_DN16853_c0_g3_i2	(AT)10	20	GGGGATCATGATATTGCATTGGC	TGTCAGCCAGCATGAGAAGG	253
1022	VumSSR1022	TRINITY_DN16858_c0_g1_i1	(AT)11	22	CCGGAGAGAGGAGCAAACAA	TGTTGGAGAAAAAGGCAGTGAG	120
1023	VumSSR1023	TRINITY_DN16865_c0_g1_i1	(TCT)5	15	CTCAGCCATATCCCACCACC	TGCTTACAACACAGACTGCA	222
1024	VumSSR1024	TRINITY_DN16834_c0_g1_i1	(TGC)5	15	GAATGCAGCCACCTGTTTCG	CTGTGAAATGGGCCCCTGAT	196
1025	VumSSR1025	TRINITY_DN16834_c0_g2_i1	(TGC)5	15	GAATGCAGCCACCTGTTTCG	CTGTGAAATGGGCCCCTGAT	196
1026	VumSSR1026	TRINITY_DN16857_c0_g2_i1	(CT)7	14	GCCACAAGCACAAGTTCCTC	GAGAGCATGGTCCTTTGCCA	274
1027	VumSSR1027	TRINITY_DN16827_c0_g1_i1	(GAG)5	15	AGGTTGGGAAGTGGAAATGAGA	AACATTCAGCGAGGTGGAGG	214
1028	VumSSR1028	TRINITY_DN16827_c0_g1_i3	(GAG)5	15	AGGTTGGGAAGTGGAAATGAGA	AACATTCAGCGAGGTGGAGG	214
1029	VumSSR1029	TRINITY_DN16819_c0_g2_i1	(TC)6tatttctatatctacatatgttgtgttgagttgaagccttttaactcaactcaacacagcactttcga(CT)6	92	ACATTTGATGTTGTGTGCGACA	AAACCTAGTGCCGGTCTTGG	242
1030	VumSSR1030	TRINITY_DN16819_c0_g2_i1	(CAG)6	18	ACAGAACTCCAACATGCCGT	ATAGGATTGCCCATGGGTGC	201
1031	VumSSR1031	TRINITY_DN16819_c0_g2_i1	(GCA)6	18	TTAGCTGGCATCTCTGGTGC	CACCTGTGGGGGAGAAACAA	252
1032	VumSSR1032	TRINITY_DN16819_c0_g2_i2	(TC)6tatttctatatctacatatgttgtgttgagttgaagccttttaactcaactcaacacagcactttcga(CT)6	92	ACATTTGATGTTGTGTGCGACA	AAACCTAGTGCCGGTCTTGG	242
1033	VumSSR1033	TRINITY_DN16819_c0_g2_i2	(CAG)6	18	ACAGAACTCCAACATGCCGT	ATAGGATTGCCCATGGGTGC	201
1034	VumSSR1034	TRINITY_DN16819_c0_g2_i2	(GCA)6	18	TTAGCTGGCATCTCTGGTGC	CACCTGTGGGGGAGAAACAA	252
1035	VumSSR1035	TRINITY_DN16873_c0_g1_i1	(CAG)5	15	TCATCGAAGGACTTGGTGGC	TGTGCTGGATTGGTGACTCG	251
1036	VumSSR1036	TRINITY_DN16873_c0_g1_i2	(CAG)5	15	TCATCGAAGGACTTGGTGGC	TGTGCTGGATTGGTGACTCG	251
1037	VumSSR1037	TRINITY_DN16873_c0_g1_i3	(CAG)5	15	TCATCGAAGGACTTGGTGGC	TGTGCTGGATTGGTGACTCG	251
1038	VumSSR1038	TRINITY_DN16873_c0_g1_i4	(CAG)5	15	TCATCGAAGGACTTGGTGGC	TGTGCTGGATTGGTGACTCG	251
1039	VumSSR1039	TRINITY_DN16825_c0_g1_i1	(GA)8	16	CGACTCCCTCCCTTCTCCTT	TTTCCCACATCGCATCTCCT	187
1040	VumSSR1040	TRINITY_DN16821_c0_g1_i1	(CTT)5	15	AGACCACCATAGCCAGTTGG	CCTGCTCTGAGATCGGTGAC	160
1041	VumSSR1041	TRINITY_DN16821_c0_g1_i2	(CTT)5	15	AGACCACCATAGCCAGTTGG	CCTGCTCTGAGATCGGTGAC	160
1042	VumSSR1042	TRINITY_DN16835_c1_g1_i1	(CA)7	14	TCACACCGAAATCCAAATCCA	TCACGCATGTGGCAGATGAT	239
1043	VumSSR1043	TRINITY_DN16843_c0_g2_i1	(AT)17	34	CGCTCACACAAAGTACAGGG	TCCTCCCACTCCTGATGGAA	220
1044	VumSSR1044	TRINITY_DN16843_c0_g2_i5	(AT)17	34	CGCTCACACAAAGTACAGGG	TCCTCCCACTCCTGATGGAA	220
1045	VumSSR1045	TRINITY_DN34550_c0_g1_i1	(AAG)5	15	TCCATTGTCTTGAATGAGGTCGA	CCGCTGCATTCTTTGTGCTT	193
1046	VumSSR1046	TRINITY_DN34523_c0_g1_i1	(TC)7	14	AAAGGAAAAATGAAAGACTCAATGTC	TCCCGACAGACTCCTATCATCT	166
1047	VumSSR1047	TRINITY_DN34526_c0_g1_i1	(CT)15	30	CCATCAGTGGCTATTCCTCCTC	CCACCCTCAAAAGCCAGCTA	278
1048	VumSSR1048	TRINITY_DN16559_c0_g1_i2	(CA)6	12	GCCGGGTAAGTCAAAGGGAA	TGCTGGGTTCATTGATCCCC	239
1049	VumSSR1049	TRINITY_DN16559_c0_g1_i3	(CA)6	12	GCCGGGTAAGTCAAAGGGAA	TGCTGGGTTCATTGATCCCC	239
1050	VumSSR1050	TRINITY_DN16583_c0_g1_i1	(ACA)5	15	CAGCAGCAATGGCACCATAC	CACCGATTGGGAACGCTTTG	223
1051	VumSSR1051	TRINITY_DN16566_c0_g1_i1	(CTT)7cta(CTT)5	39	TCACAACCCCTAATTGCGCA	TCAACACCTCTCTGCGGAAC	211
1052	VumSSR1052	TRINITY_DN16566_c0_g2_i1	(CTT)7cta(CTT)5	39	TCACAACCCCTAATTGCGCA	TCAACACCTCTCTGCGGAAC	211
1053	VumSSR1053	TRINITY_DN16563_c0_g1_i1	(GGT)9	27	TTCCTCTTCCTCCTCCTCGG	ACTCTAATTTTGTATTCCCTTTCTTGT	240
1054	VumSSR1054	TRINITY_DN16563_c0_g1_i3	(GGT)9	27	TTCCTCTTCCTCCTCCTCGG	ACTCTAATTTTGTATTCCCTTTCTTGT	240
1055	VumSSR1055	TRINITY_DN16585_c0_g2_i2	(AT)6	12	ACCACTGCCCATTACACTATGA	AACCCTCGTTTGGAAGGTCC	149
1056	VumSSR1056	TRINITY_DN6710_c0_g1_i1	(TG)7	14	TGTGTTCTTTTGCATATCCCCA	TCGAGGCAGCAAAACATGTC	147
1057	VumSSR1057	TRINITY_DN6779_c0_g2_i1	(GT)10t(AG)9	39	TGAGTTGAACGCAGGAGGAC	TCAACGCCTCAACCTTCTCC	274
1058	VumSSR1058	TRINITY_DN40109_c0_g1_i1	(CG)6	12	GGGGAGGACAAGGGTTGAAG	TACATAGCCCAGCGCCTTG	164
1059	VumSSR1059	TRINITY_DN40130_c0_g1_i1	(GAA)5aaagaagaaa(AAG)5	40	GAGCAGAACTGTGGCCTGAC	CTTCGCTGCTTTCTTGCTCG	120
1060	VumSSR1060	TRINITY_DN40146_c0_g1_i1	(GTA)5	15	AGGGACAGAGTCACCAACCT	TGATGATGCGTCCAGTGACA	262
1061	VumSSR1061	TRINITY_DN40142_c0_g1_i1	(AGC)5	15	AAGGTACCAAGAGCACCGTG	CGGATTCGGATCTGGTGAGG	185
1062	VumSSR1062	TRINITY_DN32705_c0_g1_i1	(CAAC)5	20	CATTCTGTGGCCACTCTGCA	TGGATGGAGAATGAACCAGGT	236
1063	VumSSR1063	TRINITY_DN32761_c0_g1_i1	(AGC)5	15	TGTGGGGAGTGTTGGTGTTC	CCAGTCCAAAAGGCAGAGCT	206
1064	VumSSR1064	TRINITY_DN32769_c0_g1_i1	(CAG)5	15	AGCTGTTTGGATCCAGAAGGG	GTCCTGAATCACAAGCCCCA	156
1065	VumSSR1065	TRINITY_DN12930_c0_g1_i1	(TAT)5	15	CCTTCACATCCCATCCCGTC	GTTGCGGTGGTTCAAAGAGT	214
1066	VumSSR1066	TRINITY_DN12930_c0_g2_i1	(TAT)5	15	CCTTCACATCCCATCCCGTC	GTTGCGGTGGTTCAAAGAGT	214
1067	VumSSR1067	TRINITY_DN12978_c0_g2_i1	(AGC)5	15	TGAAGGCTCTTGCATCCAGG	GCATCAGCTACAACCTCCCA	198
1068	VumSSR1068	TRINITY_DN12982_c0_g1_i1	(GT)6	12	TGGCAGACTTAGAAGATGCTGG	ACAGCCACCATAATCTGCATCA	262
1069	VumSSR1069	TRINITY_DN12960_c0_g1_i2	(CGG)5	15	AGCTGGATTTGGAGTCGTCG	TCTGCGGAAGAATGGCTTGT	194
1070	VumSSR1070	TRINITY_DN12992_c0_g2_i1	(CGC)6	18	GTAGATTCCAGCGTACCCGG	TCATCAGGCACGGTTTCCAA	257
1071	VumSSR1071	TRINITY_DN25111_c0_g1_i1	(AGT)5	15	TCTTCAGCTGCATGGAAGCA	TAGCAGATCGAACCTTGCGA	258
1072	VumSSR1072	TRINITY_DN25142_c0_g1_i1	(AG)6	12	GAGGGGATGGTGCTTGTTCA	TTTGGTTGCTCAAGGCTTGC	250
1073	VumSSR1073	TRINITY_DN25197_c0_g1_i1	(CTC)7	21	CGGTGCCGGAGAAAAACCT	CAACACCAACACACTCGCTG	161
1074	VumSSR1074	TRINITY_DN6604_c0_g1_i1	(TG)6	12	CCTCCAAGCCTTCTGCATGA	TTCGGAACCATGGACCACAC	216
1075	VumSSR1075	TRINITY_DN6609_c0_g1_i1	(AT)7	14	ACACTAATCTGCGGCGTAACA	TGGTTTTTCCCACAGACCCT	253
1076	VumSSR1076	TRINITY_DN6609_c0_g1_i1	(AG)9	18	ATTTGTGAGAGGAGACGGCG	CCACAAGACAACCTCACCTCT	273
1077	VumSSR1077	TRINITY_DN15218_c1_g1_i1	(TC)6	12	TCCTCGTGTGCTCTCTCTCT	AAAGTCGCCTTGCCGGAATA	219
1078	VumSSR1078	TRINITY_DN15294_c0_g2_i1	(AAG)6	18	GTTTGTCCCGGTTGCAGTTC	TCCGAACCACAACCACAACT	168
1079	VumSSR1079	TRINITY_DN15209_c0_g1_i1	(TTC)5	15	CCCATCACGCTCTTCCTCTT	TTGCGCCTGTTGTTTGAGTG	186
1080	VumSSR1080	TRINITY_DN15296_c0_g2_i1	(AT)9	18	GCCATGCTTAGAGGTCGTGT	TCCGACATGCATAAACGCAG	117
1081	VumSSR1081	TRINITY_DN15296_c0_g3_i1	(CT)8	16	ACGTGCATGTGCTGAATTTCC	GGCTAGGCCTCTTCATTGCA	239
1082	VumSSR1082	TRINITY_DN15296_c0_g3_i1	(AT)9	18	GCCATGCTTAGAGGTCGTGT	TCCGACATGCATAAACGCAG	117
1083	VumSSR1083	TRINITY_DN15296_c0_g4_i1	(AT)9	18	GCCATGCTTAGAGGTCGTGT	TCCGACATGCATAAACGCAG	117
1084	VumSSR1084	TRINITY_DN15234_c1_g1_i1	(CT)9	18	AGGCCTTCAACTTCAACACA	ATGAGGGATGATGGTGGGGA	130
1085	VumSSR1085	TRINITY_DN15284_c0_g1_i1	(CGG)5	15	CAGCTTTGGAAGATGCAGCG	AAGCTTTCTCTCGGGTTCGG	237
1086	VumSSR1086	TRINITY_DN15284_c0_g2_i1	(CGG)5	15	CAGCTTTGGAAGATGCAGCG	AAGCTTTCTCTCGGGTTCGG	237
1087	VumSSR1087	TRINITY_DN15251_c1_g1_i1	(TA)7(CA)10	34	GTGTTCGTGTAGCACAAGCC	CATGTGCAGCCCATTCACTG	227
1088	VumSSR1088	TRINITY_DN15226_c0_g3_i1	(TC)6	12	GCTTGCTCCCTCCTCTCAAC	GAGAGACTAAGCCACCACCG	169
1089	VumSSR1089	TRINITY_DN15226_c0_g3_i1	(GAT)5	15	TCATGTGGCTGGACTTGGAC	CTGGGTGAATGTCCTGTGCT	195
1090	VumSSR1090	TRINITY_DN15248_c0_g2_i1	(CTA)5	15	CAGCCTTGTGGGGACTCTTC	TGGAGACTGTGTTTGTTCCACT	264
1091	VumSSR1091	TRINITY_DN15248_c0_g2_i1	(TTA)5	15	ACTGTTCCCTGCACTTCAACA	AGGGTCGATGGTTGTTGTTGT	276
1092	VumSSR1092	TRINITY_DN15248_c0_g2_i1	(TCT)5	15	GAACGAAAAGGGGAGGAGCA	CACTTTGCAGGCACAAGGTC	227
1093	VumSSR1093	TRINITY_DN15288_c0_g1_i1	(CCG)5	15	CCACACACCTATCCAGCCTG	CTCGATGGTGGGTTGTTGGA	217
1094	VumSSR1094	TRINITY_DN19238_c0_g1_i2	(ATG)5	15	GCTGCTGGTGGCTCCAATAT	TCGGAATCCTCCTCGTCACT	275
1095	VumSSR1095	TRINITY_DN19238_c0_g1_i3	(ATG)5	15	GCTGCTGGTGGCTCCAATAT	TCGGAATCCTCCTCGTCACT	275
1096	VumSSR1096	TRINITY_DN19238_c0_g1_i4	(ATG)5	15	GCTGCTGGTGGCTCCAATAT	TCGGAATCCTCCTCGTCACT	275
1097	VumSSR1097	TRINITY_DN19290_c0_g1_i2	(TA)6	12	TCACGTCCGTTTCCACTCAT	TCGACCGTCAGAACAGTGTG	234
1098	VumSSR1098	TRINITY_DN19290_c0_g1_i3	(TA)6	12	TCACGTCCGTTTCCACTCAT	TCGACCGTCAGAACAGTGTG	234
1099	VumSSR1099	TRINITY_DN19290_c0_g3_i1	(TA)6	12	TCACGTCCGTTTCCACTCAT	TCGACCGTCAGAACAGTGTG	234
1100	VumSSR1100	TRINITY_DN19200_c0_g2_i1	(AGA)5	15	GAAACGAAGGTGGCTGAGGA	CCGTTTTGCCCTTTCGGTTC	167
1101	VumSSR1101	TRINITY_DN19297_c0_g2_i1	(TC)24	48	CGCTTCCGTTTCTCCCTGTT	GACCATTGCACCGAAAACCC	204
1102	VumSSR1102	TRINITY_DN19222_c0_g2_i1	(AG)6	12	ATTCGGTTCACCAGCCCAAT	AGTGGTGACCAGTGCATGAC	205
1103	VumSSR1103	TRINITY_DN19222_c0_g2_i2	(AG)6	12	ATTCGGTTCACCAGCCCAAT	AGTGGTGACCAGTGCATGAC	205
1104	VumSSR1104	TRINITY_DN19282_c0_g1_i1	(ATT)5	15	GCGTGTCTTGTTGGTATGCA	ACGAGACCAGACAACAGAGA	230
1105	VumSSR1105	TRINITY_DN19236_c0_g1_i1	(TG)7	14	TACCCAAATGCACGTCCTCC	GCAAGCCAAGTTGCCTTCAA	227
1106	VumSSR1106	TRINITY_DN19206_c1_g2_i1	(GA)6	12	TGAAGGAGAGAGGCGAGTGA	AGCCATTACTCGTTTCGCTT	129
1107	VumSSR1107	TRINITY_DN19206_c1_g2_i2	(GA)6	12	TGAAGGAGAGAGGCGAGTGA	AGCCATTACTCGTTTCGCTT	129
1108	VumSSR1108	TRINITY_DN19258_c0_g2_i2	(AG)16	32	CAGAACCGCTGCCAGATAGT	ATCACGTCACATCACCCTGG	172
1109	VumSSR1109	TRINITY_DN19267_c0_g1_i1	(ACC)5gccaacaacaccaacaacgacaatgtcacgtattctttgccaaacatgaacacccctttctca(ACC)5	93	CCGACACCAACACAAACACC	CCTCCGGTACCTCTCTTCCA	212
1110	VumSSR1110	TRINITY_DN19267_c0_g2_i2	(TC)10	20	AGCTAGCTAGGTAGGGACATCT	TCATAATCACCTCGCCACCG	134
1111	VumSSR1111	TRINITY_DN19267_c0_g2_i2	(AGA)5	15	CGGTGGCGAGGTGATTATGA	CATTTCTTCGCGCTTCGGTG	261
1112	VumSSR1112	TRINITY_DN19267_c1_g1_i1	(TGCA)6	24	TGGCTGATGAACACGCACAT	TACCGGTGGTGGAATTGGTG	202
1113	VumSSR1113	TRINITY_DN19267_c1_g1_i1	(TC)9	18	GAATAGCCACCGACTCCACC	TGTGTGTTCCTAGTGTGTGGG	180
1114	VumSSR1114	TRINITY_DN19267_c1_g2_i1	(AG)9	18	TGTGTGTTCCTAGTGTGTGGG	GAATAGCCACCGACTCCACC	180
1115	VumSSR1115	TRINITY_DN19267_c1_g2_i1	(TGCA)6	24	TACCGGTGGTGGAATTGGTG	TACCGGTGGTGGAATTGGTG	230
1116	VumSSR1116	TRINITY_DN19267_c1_g2_i1	(TC)9	18	GAATAGCCACCGACTCCACC	TGTGTGTTCCTAGTGTGTGGG	180
1117	VumSSR1117	TRINITY_DN19248_c0_g1_i2	(GA)6	12	CGTCGAAATCCAGGTTCCCA	ACCTTCTTTTCCTCACTCTTCACT	202
1118	VumSSR1118	TRINITY_DN19253_c0_g1_i1	(CT)8	16	TCGTCATGATCACGTTGTGC	TTTGACCCACCCACCCTCTA	230
1119	VumSSR1119	TRINITY_DN19253_c0_g1_i2	(CT)8	16	TCGTCATGATCACGTTGTGC	TTTGACCCACCCACCCTCTA	230
1120	VumSSR1120	TRINITY_DN19253_c0_g1_i3	(CT)8	16	TCGTCATGATCACGTTGTGC	TTTGACCCACCCACCCTCTA	230
1121	VumSSR1121	TRINITY_DN19253_c0_g1_i4	(CT)8	16	TCGTCATGATCACGTTGTGC	TTTGACCCACCCACCCTCTA	230
1122	VumSSR1122	TRINITY_DN19253_c0_g1_i5	(CT)8	16	TCGTCATGATCACGTTGTGC	TTTGACCCACCCACCCTCTA	230
1123	VumSSR1123	TRINITY_DN19279_c0_g1_i4	(CCA)6	18	GGTCAGTCATCATCCTTCACTCA	ACGCGTTTTTCAGTTTGGGG	148
1124	VumSSR1124	TRINITY_DN19279_c0_g1_i5	(CCA)6	18	GGTCAGTCATCATCCTTCACTCA	ACGCGTTTTTCAGTTTGGGG	148
1125	VumSSR1125	TRINITY_DN19279_c0_g1_i6	(CCA)6	18	GGTCAGTCATCATCCTTCACTCA	ACGCGTTTTTCAGTTTGGGG	148
1126	VumSSR1126	TRINITY_DN19212_c0_g1_i1	(AG)6	12	GAGACAGAGTGGCTAGCTGC	ACTTAGCCCCCTCTTCCGAT	279
1127	VumSSR1127	TRINITY_DN21468_c0_g2_i1	(AG)25	50	CGAGAGCGTGAACTCAGACA	CATTGAACCAGGGGGAAGCT	223
1128	VumSSR1128	TRINITY_DN21414_c0_g1_i1	(CT)7	14	GTGCTCAACCGGTGTTTGAC	ACAAAGCCACACCGTACGAT	231
1129	VumSSR1129	TRINITY_DN21414_c0_g1_i2	(CT)7	14	GTGCTCAACCGGTGTTTGAC	ACAAAGCCACACCGTACGAT	231
1130	VumSSR1130	TRINITY_DN21429_c0_g1_i1	(AAG)6	18	GTGGCCTCACCTCATGTACA	CGGCGTTAGCGTTTTGGAAA	227
1131	VumSSR1131	TRINITY_DN21429_c0_g1_i2	(GT)6	12	TCAGTGTTTGAGTGGAGCAC	GAACCTCCAACGTAGCGGAA	261
1132	VumSSR1132	TRINITY_DN21429_c0_g1_i4	(AAG)6	18	GTGGCCTCACCTCATGTACA	CGGCGTTAGCGTTTTGGAAA	227
1133	VumSSR1133	TRINITY_DN21469_c0_g2_i4	(AG)9	18	CTCCTTACCCTGGCCTCTGA	CACAAGACTATGGAGCAGCCT	278
1134	VumSSR1134	TRINITY_DN21469_c0_g2_i4	(TA)10	20	TGCCATCGGTCATTGACACA	AGCAGAAGGAAACAATGGAAAAGA	259
1135	VumSSR1135	TRINITY_DN21480_c0_g1_i6	(TA)6(TG)8	28	AATTCGCATTGAGGCAGCAG	GGTTTGGAGGTGAGGAAGCA	259
1136	VumSSR1136	TRINITY_DN21473_c0_g1_i1	(AT)8	16	GGCAGATGAGGCAGGAAGAA	CCTTCCTCCCCACCGTTTAG	267
1137	VumSSR1137	TRINITY_DN21473_c0_g1_i2	(AT)8	16	GGCAGATGAGGCAGGAAGAA	CCTTCCTCCCCACCGTTTAG	267
1138	VumSSR1138	TRINITY_DN21473_c0_g1_i4	(AT)8	16	GGCAGATGAGGCAGGAAGAA	CCTTCCTCCCCACCGTTTAG	267
1139	VumSSR1139	TRINITY_DN21473_c0_g1_i5	(AT)8	16	GGCAGATGAGGCAGGAAGAA	CCTTCCTCCCCACCGTTTAG	267
1140	VumSSR1140	TRINITY_DN21473_c0_g1_i6	(AT)8	16	GGCAGATGAGGCAGGAAGAA	CCTTCCTCCCCACCGTTTAG	267
1141	VumSSR1141	TRINITY_DN21473_c0_g1_i7	(AT)8	16	GGCAGATGAGGCAGGAAGAA	CCTTCCTCCCCACCGTTTAG	267
1142	VumSSR1142	TRINITY_DN21499_c0_g1_i1	(GAG)6	18	ACAGGGAGGAGGAGCTTCAA	CACTGTTTCCGCAGCCTTTC	259
1143	VumSSR1143	TRINITY_DN21499_c0_g1_i2	(GAG)6	18	AGAAGCAGCAGCAAGAGGAG	CACTGTTTCCGCAGCCTTTC	271
1144	VumSSR1144	TRINITY_DN21499_c0_g1_i3	(GAG)6	18	ACAGGGAGGAGGAGCTTCAA	TTGCTCCTCAGCCTCTCTCT	253
1145	VumSSR1145	TRINITY_DN21499_c0_g1_i4	(GAG)6	18	AGAAGCAGCAGCAAGAGGAG	TTGCTCCTCAGCCTCTCTCT	265
1146	VumSSR1146	TRINITY_DN21499_c0_g1_i5	(GAG)6	18	ACAGGGAGGAGGAGCTTCAA	TGCCACACATACCTGTCAGG	220
1147	VumSSR1147	TRINITY_DN21499_c0_g1_i6	(GAG)6	18	AGAAGCAGCAGCAAGAGGAG	TGCCACACATACCTGTCAGG	232
1148	VumSSR1148	TRINITY_DN21418_c0_g1_i2	(AAGCA)5	25	CGACAGGACAAAGTGGGACA	TTATCAGAGACCAGGATTGCAA	125
1149	VumSSR1149	TRINITY_DN21418_c0_g1_i8	(AAGCA)5	25	CGACAGGACAAAGTGGGACA	TTATCAGAGACCAGGATTGCAA	125
1150	VumSSR1150	TRINITY_DN21472_c0_g1_i1	(TC)8tatctctt(TC)10	44	GAGGCCTTTTCCGAACCTCA	ATCATACCGCGCGTATCTGG	171
1151	VumSSR1151	TRINITY_DN21449_c0_g1_i2	(AG)7	14	TCTCCTTCGTTCCTCCTCTTCT	ACGTTGGCCTTCTCGTTCAT	177
1152	VumSSR1152	TRINITY_DN21449_c0_g2_i6	(AG)7	14	TCTCCTTCGTTCCTCCTCTTCT	ACGTTGGCCTTCTCGTTCAT	177
1153	VumSSR1153	TRINITY_DN21449_c0_g2_i8	(AG)7	14	TCTCCTTCGTTCCTCCTCTTCT	ACGTTGGCCTTCTCGTTCAT	177
1154	VumSSR1154	TRINITY_DN21431_c0_g1_i3	(GAA)5	15	GTTAGGGCTGACGTGGAACA	TCGTGTGGTTGAACTCTGCA	155
1155	VumSSR1155	TRINITY_DN21431_c0_g1_i4	(GAA)5	15	GTTAGGGCTGACGTGGAACA	TCGTGTGGTTGAACTCTGCA	155
1156	VumSSR1156	TRINITY_DN21428_c0_g1_i1	(TC)6tggtctcaggcacacaacgttactctctctctt(TC)6	57	CCAAGCCTATATTGCCTGTCG	ACCGCAAGTAGAGAAGTGGC	180
1157	VumSSR1157	TRINITY_DN21428_c0_g1_i2	(TC)6tggtctcaggcacacaacgttactctctctctt(TC)6	57	CCAAGCCTATATTGCCTGTCG	ACCGCAAGTAGAGAAGTGGC	180
1158	VumSSR1158	TRINITY_DN21428_c0_g1_i3	(TC)6tggtctcaggcacacaacgttactctctctctt(TC)6	57	CCAAGCCTATATTGCCTGTCG	ACCGCAAGTAGAGAAGTGGC	180
1159	VumSSR1159	TRINITY_DN21428_c0_g1_i5	(TC)6tggtctcaggcacacaacgttactctctctctt(TC)6	57	CCAAGCCTATATTGCCTGTCG	ACCGCAAGTAGAGAAGTGGC	180
1160	VumSSR1160	TRINITY_DN21433_c0_g1_i1	(AC)7	14	TGGGAATTCTGCCAAAACTGG	CCTCGAATGGAAACCGGACA	218
1161	VumSSR1161	TRINITY_DN21433_c0_g1_i7	(AC)7	14	TGGGAATTCTGCCAAAACTGG	CCTCGAATGGAAACCGGACA	218
1162	VumSSR1162	TRINITY_DN21427_c1_g1_i2	(GA)6	12	CAGATCTTGTTCGCCGCTTG	TTATAGCGCACCGAGTCAGC	261
1163	VumSSR1163	TRINITY_DN21427_c1_g1_i3	(GA)6	12	CAGATCTTGTTCGCCGCTTG	TTATAGCGCACCGAGTCAGC	261
1164	VumSSR1164	TRINITY_DN21481_c0_g1_i4	(TC)7	14	CCACCCCTTCCTTGTTCCTC	CACGCGAGGAAGGTCAAAGA	276
1165	VumSSR1165	TRINITY_DN21481_c0_g1_i5	(TC)7	14	CCACCCCTTCCTTGTTCCTC	CACGCGAGGAAGGTCAAAGA	276
1166	VumSSR1166	TRINITY_DN21482_c0_g1_i2	(TTC)5	15	CCTGCTTCCCACCGATAACA	AAGATGGCCTCGAAGTTGCA	155
1167	VumSSR1167	TRINITY_DN21482_c0_g1_i5	(TTC)5	15	CCTGCTTCCCACCGATAACA	AAGATGGCCTCGAAGTTGCA	155
1168	VumSSR1168	TRINITY_DN21482_c0_g1_i6	(TTC)5	15	CCTGCTTCCCACCGATAACA	AAGATGGCCTCGAAGTTGCA	155
1169	VumSSR1169	TRINITY_DN21411_c0_g1_i1	(GGT)6	18	TACTTTCCGGGGAGGGAGAG	AATGCCCTTCTTCCCCACAG	204
1170	VumSSR1170	TRINITY_DN24883_c0_g1_i1	(GAA)5	15	GGACCAGGTGGAAAGGGTTC	AGCTCTCTGTTTTCGCTGCT	151
1171	VumSSR1171	TRINITY_DN24802_c0_g1_i1	(CCG)5	15	GCCACCCTCCTCTACACCTA	GTCGTCGTTGAAGCTCCTCA	267
1172	VumSSR1172	TRINITY_DN24802_c0_g1_i1	(AT)11	22	TGGAGACACATCATTCCCAGG	TCAGCAAAGCCAGAGATGCA	261
1173	VumSSR1173	TRINITY_DN32345_c0_g1_i1	(TA)8	16	TGCCATGCAATTAAATGAAGCAGA	TTCACCCGCATGATCTCACC	171
1174	VumSSR1174	TRINITY_DN32323_c0_g1_i1	(ATT)5	15	ATCTGTATGCCTGCCTGCTG	GAAAAACACGACGACGCCAA	157
1175	VumSSR1175	TRINITY_DN32332_c0_g2_i1	(ATC)6	18	CGTGTCTCCCAAAGTCTGCA	CGGCCTGCATTTTGGTTTGA	198
1176	VumSSR1176	TRINITY_DN32375_c0_g1_i1	(TAAA)5	20	GGGGTTTTCACGATTGCAGC	TGGAAGTGTCTTAAGTCATTGATCT	229
1177	VumSSR1177	TRINITY_DN19177_c0_g1_i1	(GAG)5	15	TGGTGATTGTGACGGTGGAG	AACAATCGCCATTGCAGCAG	243
1178	VumSSR1178	TRINITY_DN19177_c0_g1_i2	(GAG)5	15	TGGTGATTGTGACGGTGGAG	AACAATCGCCATTGCAGCAG	243
1179	VumSSR1179	TRINITY_DN19177_c0_g1_i3	(GAG)5	15	TGGTGATTGTGACGGTGGAG	AACAATCGCCATTGCAGCAG	243
1180	VumSSR1180	TRINITY_DN19177_c0_g1_i4	(GAG)5	15	TGGTGATTGTGACGGTGGAG	AACAATCGCCATTGCAGCAG	243
1181	VumSSR1181	TRINITY_DN19123_c0_g1_i1	(ATG)5	15	GGGCTATGTGGCTGTCAAGT	GCCAATGACAATTAGGGACACA	212
1182	VumSSR1182	TRINITY_DN19190_c1_g1_i1	(CT)6	12	GCTCACCCTTACCCTCTCCT	AAGTAGAGAGAGAGCCGCCA	116
1183	VumSSR1183	TRINITY_DN19190_c1_g1_i1	(TC)12	24	AGGGAGCGTGTCCTACTCAT	TAAAGGCCTGCACCACTCTG	262
1184	VumSSR1184	TRINITY_DN19190_c1_g1_i2	(CT)6	12	GCTCACCCTTACCCTCTCCT	AAGTAGAGAGAGAGCCGCCA	116
1185	VumSSR1185	TRINITY_DN19190_c1_g1_i2	(TC)12	24	AGGGAGCGTGTCCTACTCAT	TAAAGGCCTGCACCACTCTG	262
1186	VumSSR1186	TRINITY_DN19148_c0_g2_i1	(TA)6	12	AGGATAAAGGGCATTATTCAGGT	AGTATGCCACAACCAGACACA	188
1187	VumSSR1187	TRINITY_DN19187_c2_g1_i1	(GAA)8	24	CCACTCACAAGACACAGGCT	TGCACGATGATGATGCTGATG	265
1188	VumSSR1188	TRINITY_DN19145_c0_g1_i1	(GA)6	12	CCAGCTCCACCGTGAAGATT	CTCAGTACCACGTGACCG	211
1189	VumSSR1189	TRINITY_DN19145_c0_g1_i2	(GA)6	12	CCAGCTCCACCGTGAAGATT	CTCAGTACCACGTGACCG	211
1190	VumSSR1190	TRINITY_DN19145_c0_g2_i1	(GA)6	12	CCAGCTCCACCGTGAAGATT	CTCAGTACCACGTGACCG	211
1191	VumSSR1191	TRINITY_DN19159_c0_g1_i3	(CTT)5	15	TGAAGCAACACCCGATCGAA	GCAAGTTTCTTCCTCCGGGA	235
1192	VumSSR1192	TRINITY_DN19159_c0_g1_i5	(CTT)5	15	TGAAGCAACACCCGATCGAA	GCAAGTTTCTTCCTCCGGGA	235
1193	VumSSR1193	TRINITY_DN19153_c0_g1_i1	(TC)6	12	TCCGAGCGTGACTGTCAAAT	TCCCGAGGAGCAGTGAGTAA	139
1194	VumSSR1194	TRINITY_DN19152_c0_g2_i1	(TTC)6	18	TGTCCTGGTTTTATCTGGGCA	TGCCTAGAAGATGGAGCTGA	183
1195	VumSSR1195	TRINITY_DN19152_c0_g2_i2	(TTC)6	18	TGTCCTGGTTTTATCTGGGCA	TGCCTAGAAGATGGAGCTGA	183
1196	VumSSR1196	TRINITY_DN19152_c0_g2_i3	(TTC)6	18	TGTCCTGGTTTTATCTGGGCA	TGCCTAGAAGATGGAGCTGA	183
1197	VumSSR1197	TRINITY_DN19152_c0_g2_i4	(TTC)6	18	TGTCCTGGTTTTATCTGGGCA	TGCCTAGAAGATGGAGCTGA	183
1198	VumSSR1198	TRINITY_DN19179_c0_g1_i1	(ATA)5	15	TCAAATTCAAGGTCAGAGAAAGC	GAGGCCGTCGACTTGTCTAG	263
1199	VumSSR1199	TRINITY_DN19179_c0_g1_i2	(ATA)5	15	TCAAATTCAAGGTCAGAGAAAGC	TTGGCTCCCTCTGGCTTTTT	106
1200	VumSSR1200	TRINITY_DN19179_c0_g1_i3	(ATA)5	15	TCAAATTCAAGGTCAGAGAAAGC	TTGGCTCCCTCTGGCTTTTT	106
1201	VumSSR1201	TRINITY_DN19169_c0_g1_i1	(GAT)6	18	GACAAAACACCACTGCGCAA	CCTGGAGGAAGGAGCAGAAG	274
1202	VumSSR1202	TRINITY_DN19169_c0_g1_i2	(GAT)6	18	GACAAAACACCACTGCGCAA	CAGTTGCCTGGAGGAAGGAG	280
1203	VumSSR1203	TRINITY_DN19169_c0_g1_i3	(GAT)6	18	GACAAAACACCACTGCGCAA	CCTGGAGGAAGGAGCAGAAG	274
1204	VumSSR1204	TRINITY_DN19169_c0_g1_i4	(GAT)6	18	GACAAAACACCACTGCGCAA	CCTGGAGGAAGGAGCAGAAG	274
1205	VumSSR1205	TRINITY_DN19169_c0_g1_i5	(GAT)6	18	GACAAAACACCACTGCGCAA	CAGTTGCCTGGAGGAAGGAG	280
1206	VumSSR1206	TRINITY_DN19169_c0_g1_i6	(GAT)6	18	GACAAAACACCACTGCGCAA	CAGTTGCCTGGAGGAAGGAG	280
1207	VumSSR1207	TRINITY_DN19169_c0_g1_i7	(GAT)6	18	GACAAAACACCACTGCGCAA	CCTGGAGGAAGGAGCAGAAG	274
1208	VumSSR1208	TRINITY_DN19169_c0_g1_i8	(GAT)6	18	GACAAAACACCACTGCGCAA	CCTGGAGGAAGGAGCAGAAG	274
1209	VumSSR1209	TRINITY_DN19151_c0_g1_i1	(TC)7	14	GCACGCACACAGACATTGTC	CTTCCCAAACACGCCAGTTG	159
1210	VumSSR1210	TRINITY_DN19183_c0_g1_i1	(CTCTT)5	25	GTGGCTTTTTGTTTGCATCGC	CCAAAACCATGTCCTTGGCG	240
1211	VumSSR1211	TRINITY_DN19110_c0_g1_i1	(AT)9	18	TGCTGGGCTTATTCCATGCT	GAGAAGACACGGAGCTCGAG	189
1212	VumSSR1212	TRINITY_DN19110_c0_g1_i2	(AT)9	18	TGCTGGGCTTATTCCATGCT	GAGAAGACACGGAGCTCGAG	189
1213	VumSSR1213	TRINITY_DN19119_c0_g1_i1	(AG)9	18	AGCCTGCGAATGTGATCCAA	ACACTACACGAACCAGGCAG	272
1214	VumSSR1214	TRINITY_DN19119_c0_g1_i2	(AG)9	18	AGCCTGCGAATGTGATCCAA	ACACTACACGAACCAGGCAG	272
1215	VumSSR1215	TRINITY_DN23211_c1_g1_i1	(TG)6	12	CCAAGGTGCATCAGAAGCCT	TCCAGTGGAGAAGCTCAGGT	237
1216	VumSSR1216	TRINITY_DN23221_c0_g1_i1	(AG)8	16	CAGTGGCAGCGATTTCTTTCT	GTGGAGTGTAAGGTTGTGGGA	154
1217	VumSSR1217	TRINITY_DN23221_c0_g1_i3	(AG)8	16	CAGTGGCAGCGATTTCTTTCT	GTGGAGTGTAAGGTTGTGGGA	154
1218	VumSSR1218	TRINITY_DN23244_c0_g2_i5	(AC)8	16	GGGAAGGGATCAAGTCACTCC	TGGTCTCCCTCGAATGACCT	271
1219	VumSSR1219	TRINITY_DN23276_c0_g1_i3	(TAT)5	15	TGTGACCACCAGGAAGAGGA	TCCTGGAAGAGAGGTTCTGTCT	134
1220	VumSSR1220	TRINITY_DN23216_c1_g1_i1	(TC)6	12	TCGCTTCCTTTGGGTCACTC	GTCGCTCGATCAAACGCTTC	208
1221	VumSSR1221	TRINITY_DN23263_c0_g2_i1	(GAA)5	15	GGTGGCGGAAAGTGAGAAGA	CTCACACCTCATTTGTTTGCT	131
1222	VumSSR1222	TRINITY_DN23263_c0_g2_i2	(GAA)5	15	GGTGGCGGAAAGTGAGAAGA	CTCACACCTCATTTGTTTGCT	131
1223	VumSSR1223	TRINITY_DN23263_c0_g2_i3	(GAA)5	15	GGTGGCGGAAAGTGAGAAGA	CTCACACCTCATTTGTTTGCT	131
1224	VumSSR1224	TRINITY_DN23263_c0_g2_i4	(GAA)5	15	GGTGGCGGAAAGTGAGAAGA	CTCACACCTCATTTGTTTGCT	131
1225	VumSSR1225	TRINITY_DN23263_c0_g2_i7	(GAA)5	15	GGTGGCGGAAAGTGAGAAGA	CTCACACCTCATTTGTTTGCT	131
1226	VumSSR1226	TRINITY_DN23263_c0_g2_i11	(GAA)5	15	GGTGGCGGAAAGTGAGAAGA	CTCACACCTCATTTGTTTGCT	131
1227	VumSSR1227	TRINITY_DN23263_c0_g2_i12	(GAA)5	15	GGTGGCGGAAAGTGAGAAGA	CTCACACCTCATTTGTTTGCT	131
1228	VumSSR1228	TRINITY_DN23250_c0_g1_i1	(GTC)5	15	CCGCCGAGAAGATCATCGAA	ACGCGTCCTATGACTTCGAC	214
1229	VumSSR1229	TRINITY_DN23250_c0_g1_i2	(GTC)5	15	CCGCCGAGAAGATCATCGAA	ACGCGTCCTATGACTTCGAC	214
1230	VumSSR1230	TRINITY_DN23268_c0_g4_i3	(TTC)6	18	AGGTGGTAGAGCAGGAGAGG	CTGGCTATCTTCAGCGGAGG	186
1231	VumSSR1231	TRINITY_DN23268_c0_g4_i4	(TTC)6	18	AGGTGGTAGAGCAGGAGAGG	CTGGCTATCTTCAGCGGAGG	186
1232	VumSSR1232	TRINITY_DN23268_c0_g4_i5	(TTC)6	18	AGGTGGTAGAGCAGGAGAGG	CTGGCTATCTTCAGCGGAGG	186
1233	VumSSR1233	TRINITY_DN23268_c0_g4_i8	(TTC)6	18	AGGTGGTAGAGCAGGAGAGG	CTGGCTATCTTCAGCGGAGG	186
1234	VumSSR1234	TRINITY_DN23291_c0_g3_i1	(TC)12	24	GGAGAAAGAAAGAAAGGAAGAACCA	CCGATCTAACCGCGAATCCA	270
1235	VumSSR1235	TRINITY_DN23217_c1_g1_i1	(TCT)8	24	ACTCCCTGACTTCGTTGCAG	CCTCAATTTCCGTGCCTCCT	260
1236	VumSSR1236	TRINITY_DN23246_c1_g3_i2	(GCT)5	15	CTCCAAGGTCACGTCTGGAC	CAAAGAGAGGGGGCTGGAAG	207
1237	VumSSR1237	TRINITY_DN23287_c0_g2_i1	(CCT)6	18	CGTCGCCGATTAGACTCTCC	CGTCTAGGTGGTGGTGATCG	209
1238	VumSSR1238	TRINITY_DN23287_c0_g2_i3	(AGC)5	15	GTTGTGCGCTGTGATATAGTGT	GAAGGTTTCCTTGGGGGAGG	140
1239	VumSSR1239	TRINITY_DN23287_c0_g2_i3	(CCT)6	18	CGTCGCCGATTAGACTCTCC	CGTCTAGGTGGTGGTGATCG	209
1240	VumSSR1240	TRINITY_DN23287_c0_g2_i4	(AGC)5	15	GTTGTGCGCTGTGATATAGTGT	GAAGGTTTCCTTGGGGGAGG	140
1241	VumSSR1241	TRINITY_DN23287_c0_g2_i4	(CCT)6	18	CGTCGCCGATTAGACTCTCC	CGTCTAGGTGGTGGTGATCG	209
1242	VumSSR1242	TRINITY_DN23278_c0_g2_i1	(TC)6	12	CCACGCTCTTGTCTTGTCCT	GAGTCACACGCGTAGTAGCA	202
1243	VumSSR1243	TRINITY_DN23278_c0_g3_i1	(TC)6	12	CCACGCTCTTGTCTTGTCCT	GAGTCACACGCGTAGTAGCA	202
1244	VumSSR1244	TRINITY_DN23266_c0_g1_i4	(TGC)5	15	AGGTTGCGGTCAAATGTCCT	CTCTCTTGGGGGCAATGGAA	235
1245	VumSSR1245	TRINITY_DN23266_c0_g1_i5	(TGC)5	15	AGGTTGCGGTCAAATGTCCT	CTCTCTTGGGGGCAATGGAA	235
1246	VumSSR1246	TRINITY_DN23288_c0_g1_i1	(AAT)5	15	AGCAAAGTCCCACCAAAAGA	CCAATGGGTACGATCTGGCA	246
1247	VumSSR1247	TRINITY_DN23288_c0_g1_i2	(AAT)5	15	AGCAAAGTCCCACCAAAAGA	CCAATGGGTACGATCTGGCA	246
1248	VumSSR1248	TRINITY_DN23288_c0_g1_i3	(AAT)5	15	AGCAAAGTCCCACCAAAAGA	CCAATGGGTACGATCTGGCA	246
1249	VumSSR1249	TRINITY_DN23288_c0_g1_i5	(AAT)5	15	AGCAAAGTCCCACCAAAAGA	CCAATGGGTACGATCTGGCA	246
1250	VumSSR1250	TRINITY_DN23288_c0_g1_i6	(AAT)5	15	AGCAAAGTCCCACCAAAAGA	CCAATGGGTACGATCTGGCA	246
1251	VumSSR1251	TRINITY_DN23288_c0_g1_i7	(AAT)5	15	AGCAAAGTCCCACCAAAAGA	CCAATGGGTACGATCTGGCA	246
1252	VumSSR1252	TRINITY_DN23288_c0_g1_i8	(AAT)5	15	AGCAAAGTCCCACCAAAAGA	CCAATGGGTACGATCTGGCA	246
1253	VumSSR1253	TRINITY_DN23288_c0_g1_i9	(AAT)5	15	AGCAAAGTCCCACCAAAAGA	CCAATGGGTACGATCTGGCA	246
1254	VumSSR1254	TRINITY_DN23288_c0_g1_i10	(AAT)5	15	AGCAAAGTCCCACCAAAAGA	CCAATGGGTACGATCTGGCA	246
1255	VumSSR1255	TRINITY_DN23288_c0_g1_i12	(AAT)5	15	AGCAAAGTCCCACCAAAAGA	CCAATGGGTACGATCTGGCA	246
1256	VumSSR1256	TRINITY_DN23288_c0_g2_i1	(AG)6	12	CGAATGCTCCCCAAATGCAC	ACCTCACTTGAACGAAGCCA	273
1257	VumSSR1257	TRINITY_DN23212_c3_g1_i1	(GA)6	12	CTCGCCCCAAGGAATCAACT	ACCCCAACACGGTTTTGACT	192
1258	VumSSR1258	TRINITY_DN23270_c2_g1_i1	(ATC)6	18	TTTTTGGCGCACACACAACA	CGCGAACGTGGATCGAAAAA	267
1259	VumSSR1259	TRINITY_DN23270_c2_g1_i2	(ATC)6	18	TTTTTGGCGCACACACAACA	CGCGAACGTGGATCGAAAAA	267
1260	VumSSR1260	TRINITY_DN23270_c2_g1_i3	(ATC)6	18	TTTTTGGCGCACACACAACA	CGCGAACGTGGATCGAAAAA	267
1261	VumSSR1261	TRINITY_DN23270_c4_g1_i1	(TTG)5	15	TGACCTCCATGCCTTCCTCA	CTTCTCAGGCGAGCACTGTT	195
1262	VumSSR1262	TRINITY_DN23228_c1_g1_i1	(AT)6	12	GAGGGGTCTGAGCTGCTATG	AGGCTGTGCTGGTTTCCTAA	156
1263	VumSSR1263	TRINITY_DN23228_c1_g1_i3	(AT)6	12	GAGGGGTCTGAGCTGCTATG	AGGCTGTGCTGGTTTCCTAA	156
1264	VumSSR1264	TRINITY_DN38046_c0_g2_i1	(GT)7	14	GATGCCATTAGACAGCCCCA	CGGGGAAATTGTGACGGAGA	274
1265	VumSSR1265	TRINITY_DN38011_c0_g1_i1	(GGA)5	15	CCGGATAAAGGTGGAGATCCTG	CCTCGTGAACTACCACCACC	218
1266	VumSSR1266	TRINITY_DN38041_c0_g1_i1	(CTT)7	21	AGAGGTGCCAGGCATTCTTC	CTGCCTTTGGAAGTGGTTGC	201
1267	VumSSR1267	TRINITY_DN38023_c0_g1_i1	(AT)6	12	TGAGACTGAAAGAAGCCACAGA	CAGCATGACAAGACAACGCC	257
1268	VumSSR1268	TRINITY_DN38036_c0_g1_i1	(CTC)6	18	AGACAAACCCCCAGCCAAAA	TCGCTTGACCTGACTCAACC	276
1269	VumSSR1269	TRINITY_DN38038_c0_g1_i1	(TCA)5	15	TCCCTCCAAGCTTCGGGATA	GTTGGCCAAGATAGGAGCGT	177
1270	VumSSR1270	TRINITY_DN38080_c0_g1_i1	(TTA)6	18	TGCACAATATGGTTCGAGTCTG	GTGTCAAACAGCAAGGCCAC	249
1271	VumSSR1271	TRINITY_DN38084_c0_g1_i1	(TTC)8	24	ACCAAACCAAACCTCACCCC	AGAATGACTGAGGGGGTGGA	192
1272	VumSSR1272	TRINITY_DN13930_c0_g1_i1	(GAG)5	15	GCCCCACGATGAGAAAGTGA	AATCTCGAGAGCGCGCATAA	217
1273	VumSSR1273	TRINITY_DN13996_c0_g1_i1	(TCT)6	18	CTCGTAACTCGCCATCTCCC	GGAACGGAGGAAGAAGGAGG	179
1274	VumSSR1274	TRINITY_DN13996_c0_g2_i1	(TCT)6	18	CTCGTAACTCGCCATCTCCC	GGAACGGAGGAAGAAGGAGG	179
1275	VumSSR1275	TRINITY_DN13978_c0_g1_i1	(TC)6	12	ACCATGCTACGTCAATGGCA	CCATCGTAGGCAGCAACTCA	190
1276	VumSSR1276	TRINITY_DN13978_c0_g1_i3	(TC)6	12	TTCCCCAAAGCTCGGTTACC	CAGTGCCTTGGTCATCCCAT	248
1277	VumSSR1277	TRINITY_DN13961_c0_g1_i1	(CT)6	12	GGTGTTGTTGATCAGGAAGCG	CCAAAGGGGTGAAAAGGGGT	219
1278	VumSSR1278	TRINITY_DN13913_c1_g1_i1	(TA)7	14	ACCGGTGGACTGACATTGTC	ATGTTAAGGGCTGCACCGAT	222
1279	VumSSR1279	TRINITY_DN42485_c0_g1_i1	(AGT)5	15	TCAGATGAGCCTGCAGAAGC	GCTTTGCAATGCCTGTGGAA	210
1280	VumSSR1280	TRINITY_DN42474_c0_g1_i1	(AG)7	14	GTGTGATTCGCTTGAACCGG	TTCAGGGCAGGAGGATCAGA	242
1281	VumSSR1281	TRINITY_DN42445_c0_g1_i1	(GT)8	16	TCCTCAGAGCTGTTAAACTGTCA	GGAATCCACGTTCTGGGGTT	173
1282	VumSSR1282	TRINITY_DN947_c0_g1_i1	(CA)6	12	ACAACGCAGTGGCTATCCAT	TGCCCGATGATCAACGTTGA	220
1283	VumSSR1283	TRINITY_DN936_c0_g1_i1	(AG)6	12	ACTGAGACAACAGACATAGAGAGG	TGCATCCACGTCCATCTGTC	202
1284	VumSSR1284	TRINITY_DN20116_c0_g1_i1	(CCT)5catccggcatcaagacggagttcgaagaggacgagggtaacaacatcatgtcttcatcgccggagacaggtttggaaatcg(ATA)7	117	ACCTCAGCGAGAAAAAGCGA	CCATAACATCCCTGTTCCCCC	220
1285	VumSSR1285	TRINITY_DN20183_c0_g4_i1	(ATT)5	15	CAGGACGCAGGACATCCTTT	ACATGTAACTTTTGGCCACCAC	223
1286	VumSSR1286	TRINITY_DN20184_c0_g2_i1	(GA)6	12	TGCTTATCACCGTCACGAGG	CCGCCGACCTTAATCCTCTC	193
1287	VumSSR1287	TRINITY_DN20152_c0_g1_i1	(CAG)5	15	TGACACACCTACGCCAAAGG	GAAGGTGGTGACAGAGATGCA	157
1288	VumSSR1288	TRINITY_DN20161_c0_g1_i1	(CGG)5	15	CCCGACGAGGTTTACCGAAA	AAGCTGCGTGAGACAGTTGT	192
1289	VumSSR1289	TRINITY_DN20161_c0_g1_i3	(CGG)5	15	CCCGACGAGGTTTACCGAAA	AAGCTGCGTGAGACAGTTGT	192
1290	VumSSR1290	TRINITY_DN20165_c1_g1_i1	(GA)7aagaagacgtgtgtgaacgagtggct(GA)6	52	AGCCGGCACTAACAATGACA	ACGAACCATGCTTCTCTGCT	181
1291	VumSSR1291	TRINITY_DN20165_c1_g1_i3	(GA)7aagaagacgtgtgtgaacgagtggct(GA)6	52	AGCCGGCACTAACAATGACA	ACGAACCATGCTTCTCTGCT	181
1292	VumSSR1292	TRINITY_DN20165_c1_g2_i1	(GA)7aagaagacgtgtgtgaacgagtggct(GA)6	52	AGCCGGCACTAACAATGACA	ACGAACCATGCTTCTCTGCT	181
1293	VumSSR1293	TRINITY_DN20165_c1_g2_i2	(GA)7aagaagacgtgtgtgaacgagtggct(GA)6	52	AGCCGGCACTAACAATGACA	ACGAACCATGCTTCTCTGCT	181
1294	VumSSR1294	TRINITY_DN20129_c0_g1_i1	(GAA)6	18	TCTGAACCGAGATCGTAGAGG	AAGAGAGCGTGTTGAGCGAA	160
1295	VumSSR1295	TRINITY_DN20129_c0_g1_i2	(GAA)6	18	TCTGAACCGAGATCGTAGAGG	AAGAGAGCGTGTTGAGCGAA	160
1296	VumSSR1296	TRINITY_DN20180_c0_g1_i1	(GAC)5	15	CTTCCCTTCCCACCTTCCAC	CCGAAGATCATGTCCCGGTT	274
1297	VumSSR1297	TRINITY_DN20180_c0_g2_i1	(GAC)5	15	CTTCCCTTCCCACCTTCCAC	CCGAAGATCATGTCCCGGTT	274
1298	VumSSR1298	TRINITY_DN20175_c0_g1_i1	(GCT)5agcgttgtttgttac(GTT)6	48	CGGAAGGGGAATTGATGGGT	GCCGTCACCAACAACAACAA	269
1299	VumSSR1299	TRINITY_DN20175_c0_g2_i1	(TCT)5	15	TCACGCTTGACACCGATGAA	TCGTCACGAGACTCACAGTG	102
1300	VumSSR1300	TRINITY_DN20192_c0_g2_i1	(CAA)5	15	CTCTCCCCACCCCATTTTCC	TGCGGGGAAGGAAGGATTTC	187
1301	VumSSR1301	TRINITY_DN20101_c0_g2_i5	(CAA)5	15	AGGCGACACTTTGACAGAGG	CAGCTTGGCTATTGAGGGCT	132
1302	VumSSR1302	TRINITY_DN20131_c0_g1_i1	(AGA)8	24	GGTTTCAGAAGCAAGCGGTG	CCCATTGCAGCCACCAATTC	119
1303	VumSSR1303	TRINITY_DN20131_c0_g2_i1	(AGA)8	24	GGTTTCAGAAGCAAGCGGTG	CCCATTGCAGCCACCAATTC	119
1304	VumSSR1304	TRINITY_DN20108_c0_g1_i1	(CGATGC)7	42	GCGGTTGAAATTTCCCGACC	TCTCGCACCGCTTTCTTCTT	238
1305	VumSSR1305	TRINITY_DN20108_c0_g1_i2	(CGATGC)7	42	GCGGTTGAAATTTCCCGACC	TCTCGCACCGCTTTCTTCTT	238
1306	VumSSR1306	TRINITY_DN20108_c0_g1_i3	(CGATGC)7	42	GCGGTTGAAATTTCCCGACC	TCTCGCACCGCTTTCTTCTT	238
1307	VumSSR1307	TRINITY_DN20138_c0_g1_i1	(CT)8	16	TGCATCAGTGTCCCAGCAAT	GTCACTGCCCTTTTTGGTGC	194
1308	VumSSR1308	TRINITY_DN20110_c0_g1_i1	(CA)6	12	CATGGGTGAGAGCAGCTGAT	TCCAAGACTATTCTTTGTACAGGCT	134
1309	VumSSR1309	TRINITY_DN20102_c0_g3_i1	(GAT)6	18	AACCCCAGTTAAAACCGGCA	TCTCAGTACCCAGTCTGCGT	236
1310	VumSSR1310	TRINITY_DN20144_c0_g2_i2	(GCC)5	15	ATATCCCCAATTCCGTCGGC	CTGCACCCGAAGCTTTGAAC	273
1311	VumSSR1311	TRINITY_DN20190_c0_g2_i4	(AG)11	22	GGGTTTCGTTTCTTTCCCGC	GCATACAGATCTTACATTACAGCCG	129
1312	VumSSR1312	TRINITY_DN20126_c0_g1_i1	(CT)7	14	GAGGTCCTCAAAACGGCGTA	CACAACAAGCAGCACCCATC	219
1313	VumSSR1313	TRINITY_DN37987_c0_g1_i1	(AAT)5	15	TGATTGAGCAGGTGTGTCGG	TCCACAATTGTTACGTGCAAGAC	236
1314	VumSSR1314	TRINITY_DN37978_c0_g1_i1	(CT)6	12	GGAAAAGACGCCATAGACGA	ACAGTGTTGACAGCTAGCCA	252
1315	VumSSR1315	TRINITY_DN28589_c0_g1_i1	(GAA)6	18	CCTATGTACACAGCAGCCGT	TTGCAGTGTGGAGACCTCAC	226
1316	VumSSR1316	TRINITY_DN28592_c0_g1_i1	(AG)6	12	ATGCAAGACCCACACAAACT	TTGTTTCGGAGATGGGAGGC	147
1317	VumSSR1317	TRINITY_DN28554_c0_g1_i1	(TG)6	12	TGCCCTGGCCTCATTTACAA	CTCTTTGGTGGCATGCACAC	267
1318	VumSSR1318	TRINITY_DN28599_c0_g1_i1	(TAT)5	15	TTAAAAGAACGGAAGAAGGGGT	AACACAGTAGTGGTGGACGAG	101
1319	VumSSR1319	TRINITY_DN41902_c0_g1_i1	(AG)7	14	AAGAAGCTGCACATGAGGCA	CGTGGCCAGATCACAATTTCC	280
1320	VumSSR1320	TRINITY_DN41931_c0_g1_i1	(GGT)5	15	GTGTGGGTTGTTAGGGAGGG	GCCCCGAATTTCTCTTCCCA	263
1321	VumSSR1321	TRINITY_DN41989_c0_g1_i1	(AG)10	20	TCCAGAAGCAGCCATTGGAG	AAAACGCACCACACAACACC	160
1322	VumSSR1322	TRINITY_DN41984_c0_g1_i1	(AGC)7	21	AACGTAGCTTCAGCAGGACC	TAGTGCGGTGTGGATCATGC	117
1323	VumSSR1323	TRINITY_DN41971_c0_g1_i1	(CT)12	24	TTGAACCTGTCTGTCCCACC	TCCATGGCAGGGGTAGAAGA	231
1324	VumSSR1324	TRINITY_DN41945_c0_g1_i1	(GT)8	16	AATGGGTCGGATCGTGGAAC	CACAACACAGCAGCAGAACC	176
1325	VumSSR1325	TRINITY_DN41938_c0_g1_i1	(TCA)7	21	TCCCACCTTCTTCTCCGTTC	TGGTTGTGGTTGTTGAGGCT	204
1326	VumSSR1326	TRINITY_DN41964_c0_g1_i1	(GGC)5	15	CAGAAGCCGTGGGAGAACG	GATGCCATGCGCTACCTTTG	103
1327	VumSSR1327	TRINITY_DN41940_c0_g2_i1	(GAT)5	15	CGACCTTTAGGCACTGCTGA	AAGCCAAGAAGGGACCCAAC	228
1328	VumSSR1328	TRINITY_DN2832_c1_g1_i1	(GAT)6	18	CAGGTCACCCGCGGTAAATA	GTCTTGGTGGTGGTGAGGTT	239
1329	VumSSR1329	TRINITY_DN2898_c0_g1_i1	(CAC)5	15	GCTCTTGTTCCAAGCTCCCT	GATGATGAAGACCCCGCCAT	268
1330	VumSSR1330	TRINITY_DN2898_c0_g1_i1	(TCA)8	24	TTCTTCACACCACCACCACC	GAACATGCAGATGGGGGAGG	254
1331	VumSSR1331	TRINITY_DN2852_c0_g1_i1	(CAC)8tgttaccaccgccgtaccttcctccttcaatgccgcaatccctagccaaatgacctacctccccacacagaaaacaaccaccaccact(ACC)7	133	CACACTCCCTCGCAAAATGC	ATTTGGACACATGGCGAGGG	233
1332	VumSSR1332	TRINITY_DN2895_c0_g1_i1	(AG)12	24	CCCTGACAACCCGGATCATC	ACTTGAGAGAGGCTTCAAGCT	162
1333	VumSSR1333	TRINITY_DN2844_c0_g1_i1	(AG)6	12	TTTGTGTCCCTCCTGTGTGC	CCAGCAACAACGGTGAACAG	259
1334	VumSSR1334	TRINITY_DN2844_c0_g1_i2	(AG)6	12	TTTGTGTCCCTCCTGTGTGC	ACCGTTGTTGCTGGTGACTT	266
1335	VumSSR1335	TRINITY_DN24698_c0_g1_i1	(TTC)7	21	TCTTTCTGAGCCTTACTTTGCA	GAGGCGAAGGAGAGAAGCTC	229
1336	VumSSR1336	TRINITY_DN24632_c0_g1_i1	(GCT)6	18	CCACCAAGCTCGTCTCCATT	CAGGCCTCCTTTGGTGTCTC	266
1337	VumSSR1337	TRINITY_DN24686_c0_g1_i1	(TC)8	16	ACGTTTTCTTCAGCGCCTCT	CGAGGGGAGCTTCGTAGAAC	273
1338	VumSSR1338	TRINITY_DN24644_c0_g1_i1	(TC)10	20	TCCCGTGCTTGTACTTCACC	ACGCCATAGGAGAAGGACCT	232
1339	VumSSR1339	TRINITY_DN24695_c0_g1_i1	(CGC)5	15	AGAGTGCAAAAACGGCTTCG	TCGCCGTTATCGTCATCGTT	258
1340	VumSSR1340	TRINITY_DN24626_c0_g1_i1	(GA)8	16	CTGCTGTGAATCAGGCTCCA	ACGACAACAAATGGCATGCC	259
1341	VumSSR1341	TRINITY_DN24625_c0_g1_i1	(GGA)7	21	GGCGAGCCAACAACAACATT	TGCAATGGCTTCCAACAAGC	204
1342	VumSSR1342	TRINITY_DN10314_c0_g1_i1	(AGA)5	15	TGCAATTCGTGAGTGTGGGA	GTGGAACCACCTAGTCACAAAC	170
1343	VumSSR1343	TRINITY_DN10396_c0_g1_i1	(TA)6	12	CCATTGACACGACATGCAGC	TTCCACGTGCCAAAGTCAGA	189
1344	VumSSR1344	TRINITY_DN10358_c0_g1_i1	(GAT)5	15	AAGAAGAGTCTGCGGCACTC	CAGCAGCCGAAGACCAGTAT	270
1345	VumSSR1345	TRINITY_DN10306_c0_g1_i1	(AGT)5	15	AATCTTCTGCGTTCAGGCGA	CCAGCATGAATCCAGATATACGGA	276
1346	VumSSR1346	TRINITY_DN23799_c2_g1_i1	(AC)9	18	GATCTGCAGAAGCTCCTCCC	GCAGCTAGCAGGGAAAGAGA	114
1347	VumSSR1347	TRINITY_DN23799_c2_g1_i3	(AC)9	18	GATCTGCAGAAGCTCCTCCC	GCAGCTAGCAGGGAAAGAGA	114
1348	VumSSR1348	TRINITY_DN23799_c2_g1_i5	(AC)9	18	GATCTGCAGAAGCTCCTCCC	GCAGCTAGCAGGGAAAGAGA	114
1349	VumSSR1349	TRINITY_DN23799_c2_g1_i8	(AC)9	18	GATCTGCAGAAGCTCCTCCC	GCAGCTAGCAGGGAAAGAGA	114
1350	VumSSR1350	TRINITY_DN23799_c2_g1_i11	(AC)9	18	GATCTGCAGAAGCTCCTCCC	GCAGCTAGCAGGGAAAGAGA	114
1351	VumSSR1351	TRINITY_DN23785_c1_g1_i2	(AT)8	16	AGCACCAGCATCTCATGTGA	CTGAAAAACAGGCGTACGCG	190
1352	VumSSR1352	TRINITY_DN23782_c2_g1_i1	(GT)7	14	GGCTTCTCAGGACTCAAGGG	CAGCAAATCACTCCTCCCGT	206
1353	VumSSR1353	TRINITY_DN23755_c1_g1_i4	(CAG)5	15	AACTGGCTCAGCTACAGCAG	TTGACATGCCACCATCCACA	180
1354	VumSSR1354	TRINITY_DN23755_c1_g1_i5	(CAG)5	15	AACTGGCTCAGCTACAGCAG	TTGACATGCCACCATCCACA	180
1355	VumSSR1355	TRINITY_DN23755_c1_g1_i11	(CAG)5	15	AACTGGCTCAGCTACAGCAG	TTGACATGCCACCATCCACA	180
1356	VumSSR1356	TRINITY_DN23755_c1_g1_i12	(CAG)5	15	AACTGGCTCAGCTACAGCAG	TTGACATGCCACCATCCACA	180
1357	VumSSR1357	TRINITY_DN23758_c0_g2_i2	(GAT)5	15	CTCCCCTGCACTGAAGATGA	CACACATGTTGCACCAACCA	246
1358	VumSSR1358	TRINITY_DN23758_c0_g2_i4	(GAT)5	15	CTCCCCTGCACTGAAGATGA	CACACATGTTGCACCAACCA	246
1359	VumSSR1359	TRINITY_DN23758_c0_g2_i8	(GAT)5	15	CTCCCCTGCACTGAAGATGA	CACACATGTTGCACCAACCA	246
1360	VumSSR1360	TRINITY_DN23758_c0_g2_i9	(GAT)5	15	CTCCCCTGCACTGAAGATGA	CACACATGTTGCACCAACCA	246
1361	VumSSR1361	TRINITY_DN23767_c1_g1_i1	(AG)9	18	GCTTCCTCACCTTCTTCCCC	CTTGCCACGCCACATTCATC	185
1362	VumSSR1362	TRINITY_DN23767_c1_g1_i2	(AG)9	18	GCTTCCTCACCTTCTTCCCC	CTTGCCACGCCACATTCATC	185
1363	VumSSR1363	TRINITY_DN23767_c1_g3_i1	(AG)9	18	GCTTCCTCACCTTCTTCCCC	CTTGCCACGCCACATTCATC	185
1364	VumSSR1364	TRINITY_DN23767_c1_g3_i2	(AG)9	18	GCTTCCTCACCTTCTTCCCC	CTTGCCACGCCACATTCATC	185
1365	VumSSR1365	TRINITY_DN23767_c1_g3_i4	(AG)9	18	GCTTCCTCACCTTCTTCCCC	CTTGCCACGCCACATTCATC	185
1366	VumSSR1366	TRINITY_DN23767_c1_g3_i7	(AG)9	18	GCTTCCTCACCTTCTTCCCC	CTTGCCACGCCACATTCATC	185
1367	VumSSR1367	TRINITY_DN23767_c2_g2_i1	(AG)9	18	CAGGCGCCCAAATTTTCGAA	CTTCCTTCACCTCCGCCATT	169
1368	VumSSR1368	TRINITY_DN23767_c2_g2_i3	(AG)9	18	CAGGCGCCCAAATTTTCGAA	CTTCCTTCACCTCCGCCATT	169
1369	VumSSR1369	TRINITY_DN23767_c2_g2_i6	(GA)21	42	ACCTAAAATTAGTTGGTTGAATCCAA	CTTCCTTCCCTTCCGCCATT	111
1370	VumSSR1370	TRINITY_DN23767_c2_g2_i8	(AG)9	18	CAGGCGCCCAAATTTTCGAA	CTTCCTTCACCTCCGCCATT	169
1371	VumSSR1371	TRINITY_DN23767_c2_g2_i10	(AG)9	18	CAGGCGCCCAAATTTTCGAA	CTTCCTTCACCTCCGCCATT	169
1372	VumSSR1372	TRINITY_DN23788_c5_g1_i1	(AG)6	12	GAGTGACAGGAAACACATGCG	ACCGAGCTTCTCTTTGTGGT	250
1373	VumSSR1373	TRINITY_DN23788_c5_g3_i4	(CA)6	12	CCACAACTGGCACCTAGCTT	GAGGAAGAGGAGGAGGAGCA	270
1374	VumSSR1374	TRINITY_DN23788_c5_g4_i1	(AG)6	12	TGCTCATGATTTGGGATGCA	ACCGAGCTTCTCTTTGTGGT	217
1375	VumSSR1375	TRINITY_DN23720_c0_g1_i1	(TAC)5	15	AGGCTCGTTTCATTTCCGGT	GCGGTTGCGTTGTGATTGAT	213
1376	VumSSR1376	TRINITY_DN23720_c0_g1_i2	(TAC)5	15	AGGCTCGTTTCATTTCCGGT	GCGGTTGCGTTGTGATTGAT	213
1377	VumSSR1377	TRINITY_DN23720_c0_g1_i3	(TAC)5	15	AGGCTCGTTTCATTTCCGGT	GCGGTTGCGTTGTGATTGAT	213
1378	VumSSR1378	TRINITY_DN23720_c0_g2_i1	(TAC)5	15	AGGCTCGTTTCATTTCCGGT	GCGGTTGCGTTGTGATTGAT	213
1379	VumSSR1379	TRINITY_DN23790_c0_g1_i4	(AT)9	18	CAGCGTGGGTTTCCAACTTG	AGCGCCTTCAAATTTACGTTCC	253
1380	VumSSR1380	TRINITY_DN23790_c0_g1_i5	(AT)9	18	CAGCGTGGGTTTCCAACTTG	AGCGCCTTCAAATTTACGTTCC	253
1381	VumSSR1381	TRINITY_DN23790_c0_g1_i6	(AT)9	18	CAGCGTGGGTTTCCAACTTG	AGCGCCTTCAAATTTACGTTCC	253
1382	VumSSR1382	TRINITY_DN23790_c0_g1_i7	(AT)9	18	CAGCGTGGGTTTCCAACTTG	AGCGCCTTCAAATTTACGTTCC	253
1383	VumSSR1383	TRINITY_DN23790_c0_g1_i8	(AT)9	18	CAGCGTGGGTTTCCAACTTG	AGCGCCTTCAAATTTACGTTCC	253
1384	VumSSR1384	TRINITY_DN23790_c0_g1_i10	(AT)9	18	CAGCGTGGGTTTCCAACTTG	AGCGCCTTCAAATTTACGTTCC	253
1385	VumSSR1385	TRINITY_DN23790_c0_g1_i11	(AT)9	18	CAGCGTGGGTTTCCAACTTG	AGCGCCTTCAAATTTACGTTCC	253
1386	VumSSR1386	TRINITY_DN23725_c1_g2_i2	(GGC)5	15	GCCAATGAATCTGCCGAACC	TGTGAAAGGAGCTTTGCCCA	278
1387	VumSSR1387	TRINITY_DN23725_c2_g1_i7	(AT)6	12	ATTTCCAATCCCCAACCGCT	TGGTTCTGCGCCATCTTTGA	203
1388	VumSSR1388	TRINITY_DN23701_c2_g1_i2	(AG)7	14	GCGACGTTCATGATTCAGCC	GTGAAGGTGACGACGCAAAC	272
1389	VumSSR1389	TRINITY_DN23701_c2_g1_i3	(AG)7	14	GCGACGTTCATGATTCAGCC	GTGAAGGTGACGACGCAAAC	272
1390	VumSSR1390	TRINITY_DN23701_c2_g1_i6	(AG)7	14	GCGACGTTCATGATTCAGCC	GTGAAGGTGACGACGCAAAC	272
1391	VumSSR1391	TRINITY_DN23701_c2_g1_i8	(AG)7	14	GCGACGTTCATGATTCAGCC	GTGAAGGTGACGACGCAAAC	272
1392	VumSSR1392	TRINITY_DN23701_c2_g1_i9	(AG)7	14	GCGACGTTCATGATTCAGCC	GTGAAGGTGACGACGCAAAC	272
1393	VumSSR1393	TRINITY_DN23701_c2_g1_i11	(AG)7	14	GCGACGTTCATGATTCAGCC	GTGAAGGTGACGACGCAAAC	272
1394	VumSSR1394	TRINITY_DN23752_c2_g1_i1	(ATC)5	15	CAAAGCCGGTTCCAAATCCG	GGATGATTCCCCTCCGCAAA	277
1395	VumSSR1395	TRINITY_DN23752_c2_g1_i4	(ATC)5	15	CAAAGCCGGTTCCAAATCCG	GGATGATTCCCCTCCGCAAA	277
1396	VumSSR1396	TRINITY_DN23752_c2_g1_i7	(ATC)5	15	CAAAGCCGGTTCCAAATCCG	GGATGATTCCCCTCCGCAAA	277
1397	VumSSR1397	TRINITY_DN23752_c2_g1_i9	(ATC)5	15	CAAAGCCGGTTCCAAATCCG	GGATGATTCCCCTCCGCAAA	277
1398	VumSSR1398	TRINITY_DN23752_c2_g1_i11	(ATC)5	15	CAAAGCCGGTTCCAAATCCG	GGATGATTCCCCTCCGCAAA	277
1399	VumSSR1399	TRINITY_DN23708_c2_g1_i1	(TC)6	12	TCTCTTTATGCCTCTGTTCACTGT	CGGCAGAGGCTGTAACAGAA	241
1400	VumSSR1400	TRINITY_DN23708_c2_g1_i7	(TC)6	12	TCTCTTTATGCCTCTGTTCACTGT	CGGCAGAGGCTGTAACAGAA	241
1401	VumSSR1401	TRINITY_DN23708_c2_g1_i10	(TC)6	12	TCTCTTTATGCCTCTGTTCACTGT	CGGCAGAGGCTGTAACAGAA	241
1402	VumSSR1402	TRINITY_DN23787_c1_g1_i1	(AT)9aagaattgaaaacgtcacct(TC)6	50	ATTGCCCTTCTTTCTGTCACT	TTGGGAGGAATGGACGAACG	163
1403	VumSSR1403	TRINITY_DN23787_c1_g1_i3	(AT)9aagaattgaaaacgtcacct(TC)6	50	ATTGCCCTTCTTTCTGTCACT	TTGGGAGGAATGGACGAACG	163
1404	VumSSR1404	TRINITY_DN23787_c1_g1_i4	(AT)9aagaattgaaaacgtcacct(TC)6	50	ATTGCCCTTCTTTCTGTCACT	TTGGGAGGAATGGACGAACG	163
1405	VumSSR1405	TRINITY_DN23787_c1_g1_i6	(AT)9aagaattgaaaacgtcacct(TC)6	50	ATTGCCCTTCTTTCTGTCACT	TTGGGAGGAATGGACGAACG	163
1406	VumSSR1406	TRINITY_DN23787_c1_g1_i7	(AT)9aagaattgaaaacgtcacct(TC)6	50	ATTGCCCTTCTTTCTGTCACT	TTGGGAGGAATGGACGAACG	163
1407	VumSSR1407	TRINITY_DN23751_c0_g1_i1	(GA)6	12	AAAACGCGGCTGCTGTATTC	CAAACAAATCACCCCCGCAG	251
1408	VumSSR1408	TRINITY_DN23751_c0_g1_i2	(GA)6	12	AAAACGCGGCTGCTGTATTC	CAAACAAATCACCCCCGCAG	251
1409	VumSSR1409	TRINITY_DN23751_c0_g1_i3	(GA)6	12	AAAACGCGGCTGCTGTATTC	CAAACAAATCACCCCCGCAG	251
1410	VumSSR1410	TRINITY_DN23776_c2_g1_i1	(GAA)5	15	GATGAAGGGGAGGGTTTGGG	TGACTGGGTGCTCATTCTCAC	207
1411	VumSSR1411	TRINITY_DN23776_c2_g1_i3	(GAA)5	15	GATGAAGGGGAGGGTTTGGG	TGACTGGGTGCTCATTCTCAC	207
1412	VumSSR1412	TRINITY_DN23730_c1_g2_i2	(GGA)6	18	CCACATCCTGACACTGACCA	TACGCCCTGGACGTCTAGAT	244
1413	VumSSR1413	TRINITY_DN23718_c1_g1_i1	(TA)7	14	ACCGTTTAGATCCTTCATCTTCT	TTACAAACTCCCCCTCCGTG	279
1414	VumSSR1414	TRINITY_DN23735_c0_g1_i4	(ATT)6	18	ATTTGTGGGGAGGGAGGAGT	CTTTTTCGTCCCCACCTCCA	205
1415	VumSSR1415	TRINITY_DN23753_c5_g1_i5	(TC)6	12	CTTCCTGTACCAAGGCTGCA	CCCAGCCCGCCTTATCTAAA	279
1416	VumSSR1416	TRINITY_DN23760_c0_g1_i1	(CT)7	14	ACATGTGCGGAACTCTCAGG	GCTTCTTGCTTTCTTCCCCC	211
1417	VumSSR1417	TRINITY_DN23760_c0_g1_i4	(CT)7	14	ACATGTGCGGAACTCTCAGG	GCTTCTTGCTTTCTTCCCCC	211
1418	VumSSR1418	TRINITY_DN23760_c0_g1_i5	(CT)7	14	ACATGTGCGGAACTCTCAGG	GCTTCTTGCTTTCTTCCCCC	211
1419	VumSSR1419	TRINITY_DN23760_c0_g1_i6	(CT)7	14	ACATGTGCGGAACTCTCAGG	GCTTCTTGCTTTCTTCCCCC	211
1420	VumSSR1420	TRINITY_DN23760_c0_g1_i7	(CT)7	14	ACATGTGCGGAACTCTCAGG	GCTTCTTGCTTTCTTCCCCC	211
1421	VumSSR1421	TRINITY_DN23760_c0_g1_i8	(CT)7	14	ACATGTGCGGAACTCTCAGG	GCTTCTTGCTTTCTTCCCCC	211
1422	VumSSR1422	TRINITY_DN23760_c0_g1_i9	(CT)7	14	ACATGTGCGGAACTCTCAGG	GCTTCTTGCTTTCTTCCCCC	211
1423	VumSSR1423	TRINITY_DN23760_c0_g1_i10	(CT)7	14	ACATGTGCGGAACTCTCAGG	GCTTCTTGCTTTCTTCCCCC	211
1424	VumSSR1424	TRINITY_DN23703_c3_g5_i13	(ATT)5	15	TGGAAGCAAAGAGAAGGTATTTGT	TCACAGAAGTATGCAACATGCC	173
1425	VumSSR1425	TRINITY_DN23703_c3_g5_i15	(ATT)5	15	TGGAAGCAAAGAGAAGGTATTTGT	TCACAGAAGTATGCAACATGCC	173
1426	VumSSR1426	TRINITY_DN31783_c0_g1_i1	(AAG)6	18	ACGGTTGAGCATGGAAGAGG	GACTTGAAGAAGACAGGGCCA	108
1427	VumSSR1427	TRINITY_DN31744_c0_g1_i1	(GA)6	12	GCGGTTGTTGAGGAGAAGGA	GTGCGGTGCGTTTAAGGAAG	229
1428	VumSSR1428	TRINITY_DN31705_c0_g1_i1	(AG)7	14	TCGCTTCCTTGTGGGTTCTC	TGCTTCGACCTCTCTCCCTT	201
1429	VumSSR1429	TRINITY_DN31740_c0_g1_i1	(CAG)5	15	ACAACAAGGATCACCGTCCC	CGGTTCAGTCTCTCCAGCTC	193
1430	VumSSR1430	TRINITY_DN31767_c0_g1_i1	(CA)6	12	TCCTGCCACACTGCTAAAGT	AGAAGCACGTTGGAGAAGAGT	179
1431	VumSSR1431	TRINITY_DN31757_c0_g1_i1	(CA)7gacaaagagaa(AG)7	39	ACACGATTCGTTCACAGCCT	ACATCTGGCCCAATGATGCA	187
1432	VumSSR1432	TRINITY_DN8157_c0_g1_i1	(TCT)5	15	GGAGCTTCAGGGTTCTTGCT	TGTGAATGGGAGAGAGGGGT	207
1433	VumSSR1433	TRINITY_DN8156_c0_g1_i1	(TA)11	22	TCCCCAACGGTTACCTCTTC	CACCCACCCATCTCTTCCAC	253
1434	VumSSR1434	TRINITY_DN8162_c0_g1_i1	(TCA)5	15	AAGCTGCTACACCATTGGGG	GAGCACCGTCAAGAGGTTGA	188
1435	VumSSR1435	TRINITY_DN8188_c0_g2_i1	(AT)8	16	AGTGAGGTTGGCAGCATCAA	CCCGACTCTCATTGCCTTTCA	251
1436	VumSSR1436	TRINITY_DN8188_c0_g2_i3	(AT)8	16	AGTGAGGTTGGCAGCATCAA	CCCGACTCTCATTGCCTTTCA	251
1437	VumSSR1437	TRINITY_DN36969_c0_g1_i1	(AG)8tcaattcagaatataaatgt(TGG)5	51	GACTCGCTTTGACATTGCCA	CATCGACGGCATGTTTCTCG	269
1438	VumSSR1438	TRINITY_DN36974_c0_g1_i1	(AC)6	12	ACCACCAAAACTCATCCATGC	GGGGATTCTCCACGATGAGT	110
1439	VumSSR1439	TRINITY_DN22413_c0_g1_i1	(TA)6	12	GTCACTGCCATGACAGCTCT	AGAACTTAATTCCGTTGGCCCT	140
1440	VumSSR1440	TRINITY_DN22413_c0_g2_i1	(TA)6	12	AGGAGAATCGGTCGACCAGA	AGAACTTAATTCCGTTGGCCCT	252
1441	VumSSR1441	TRINITY_DN22403_c0_g1_i8	(TG)7(AG)9	32	CTTGTGTGTGAGTGTGTGCG	AAGCGACAGGAGTGGTTACG	181
1442	VumSSR1442	TRINITY_DN22462_c2_g1_i3	(TCT)6	18	CTCCACTTCATGCCCCTTCA	GTGCTTCAGACCACCATGGA	246
1443	VumSSR1443	TRINITY_DN22462_c2_g1_i4	(TCT)6	18	CTCCACTTCATGCCCCTTCA	GTGCTTCAGACCACCATGGA	246
1444	VumSSR1444	TRINITY_DN22495_c0_g1_i1	(AGA)5	15	CTCTTGCCCGTGGTGAAGAA	CACCACGGCTAACACAGACT	202
1445	VumSSR1445	TRINITY_DN22429_c0_g1_i1	(CAT)5	15	TCGAGGTCAAAGGTGGGAAA	TCTGCCTTGAACGGTGGTTT	202
1446	VumSSR1446	TRINITY_DN22429_c0_g1_i2	(CAT)5	15	TCGAGGTCAAAGGTGGGAAA	TCTGCCTTGAACGGTGGTTT	202
1447	VumSSR1447	TRINITY_DN22429_c0_g1_i4	(CAT)5	15	TCGAGGTCAAAGGTGGGAAA	TCTGCCTTGAACGGTGGTTT	202
1448	VumSSR1448	TRINITY_DN22429_c0_g1_i6	(CAT)5	15	TCGAGGTCAAAGGTGGGAAA	TCTGCCTTGAACGGTGGTTT	202
1449	VumSSR1449	TRINITY_DN22478_c0_g1_i5	(AGA)5	15	AGAGGCGTCAGTTTGAGCAA	AGCCATGCATTGCAGGACAT	221
1450	VumSSR1450	TRINITY_DN22405_c1_g1_i1	(GGT)7caacaacaaggatcaaatcctcaacagctccagcagctc(CAG)5	75	CCCAAGAGTGGTGGTGGAAA	AGGGGTAAGCTTGAGGTCCT	225
1451	VumSSR1451	TRINITY_DN22405_c1_g1_i1	(GGT)5	15	GTAAGAACGGAGGTGGTGCA	CGGAATGTTCGGCATTGACC	251
1452	VumSSR1452	TRINITY_DN22405_c1_g1_i1	(CAG)5	15	GTCAATGCCGAACATTCCGG	GAGGTCGGGCGTACATCATT	266
1453	VumSSR1453	TRINITY_DN22496_c0_g1_i2	(AGG)5	15	GCTCACATTCACCGAGGTCA	GGTTCCTTCTTCGAGGCGAA	172
1454	VumSSR1454	TRINITY_DN22455_c0_g1_i1	(GAG)5(GAA)5	30	ACAGCAACAAGGAGTGGAGG	AGCATTCTTCCCAGCTCCAC	196
1455	VumSSR1455	TRINITY_DN22455_c0_g2_i2	(GAG)5(GAA)5	30	ACAGCAACAAGGAGTGGAGG	AGCATTCTTCCCAGCTCCAC	196
1456	VumSSR1456	TRINITY_DN22455_c0_g2_i6	(GAG)5(GAA)5	30	ACAGCAACAAGGAGTGGAGG	AGCATTCTTCCCAGCTCCAC	196
1457	VumSSR1457	TRINITY_DN22455_c0_g2_i7	(GAG)5(GAA)5	30	ACAGCAACAAGGAGTGGAGG	AGCATTCTTCCCAGCTCCAC	196
1458	VumSSR1458	TRINITY_DN22455_c0_g2_i8	(GAG)5(GAA)5	30	ACAGCAACAAGGAGTGGAGG	AGCATTCTTCCCAGCTCCAC	196
1459	VumSSR1459	TRINITY_DN22450_c1_g1_i1	(AT)6	12	GCGAAAACAAAGATAAGAAATCAAAGT	CAGGCTCGTACACATTGAGT	280
1460	VumSSR1460	TRINITY_DN22432_c3_g2_i3	(CT)7	14	CAGGTTCCACCACGTGATGT	AAAACTGGGGTCGTTGGGTT	280
1461	VumSSR1461	TRINITY_DN22432_c3_g2_i3	(TC)7	14	AGAAGGAGAGTTGCCTGTGC	TCCCAAACAGCACAAAAAGAGA	133
1462	VumSSR1462	TRINITY_DN22432_c3_g2_i6	(CT)7	14	CAGGTTCCACCACGTGATGT	AAAACTGGGGTCGTTGGGTT	280
1463	VumSSR1463	TRINITY_DN22432_c3_g2_i6	(TC)7	14	AGAAGGAGAGTTGCCTGTGC	TCCCAAACAGCACAAAAAGAGA	133
1464	VumSSR1464	TRINITY_DN22417_c1_g1_i1	(TCT)5	15	TACACCTTCCTTCCCTCCCC	CACGAAACCCCAATTGGTCG	238
1465	VumSSR1465	TRINITY_DN22417_c1_g1_i2	(TCT)5	15	TACACCTTCCTTCCCTCCCC	CACGAAACCCCAATTGGTCG	238
1466	VumSSR1466	TRINITY_DN22417_c1_g1_i3	(TCT)5	15	TACACCTTCCTTCCCTCCCC	CACGAAACCCCAATTGGTCG	238
1467	VumSSR1467	TRINITY_DN22417_c1_g1_i5	(TCT)5	15	CGTGAAAGCAGGTGAATGGC	TTGCAGAAGTGAAGCAGCAC	273
1468	VumSSR1468	TRINITY_DN22446_c0_g2_i1	(TGA)5	15	TGTCCATGAGCTGCTAGCAG	CCAGCTCCTCCATGAACAGG	225
1469	VumSSR1469	TRINITY_DN34799_c0_g1_i1	(CT)17	34	ACGGAATTCAAAAACACCCGC	CAATGCGATGCGAAGTGGAG	247
1470	VumSSR1470	TRINITY_DN34747_c0_g1_i1	(CA)6	12	GGGCCTCCTCAAACTGCTTA	GTGGCTCTTGCGCAAAATGA	247
1471	VumSSR1471	TRINITY_DN34794_c0_g1_i1	(AACC)5	20	CCCCGTTTTCCCCTTCTGAG	AGCAGAGGACTCTCTCCATGT	250
1472	VumSSR1472	TRINITY_DN34776_c0_g1_i1	(ACA)5	15	ATCCCCTGGCTTGTTATGGC	TGTCTCTCTGAACAACCCCA	192
1473	VumSSR1473	TRINITY_DN34766_c0_g1_i1	(AAT)7	21	GTAGATGACGGCTCCACTGG	TCTTCCCGCACCTAAAGCAG	207
1474	VumSSR1474	TRINITY_DN34733_c0_g1_i1	(TC)7	14	GCCTCACTTCTCCCCACATT	TCACTCCGATTGGAAAACCCA	183
1475	VumSSR1475	TRINITY_DN39991_c0_g1_i1	(AT)8	16	GGAACTTGTTGCAGTCGCTG	TCCACGTCAAGACTCGATGA	270
1476	VumSSR1476	TRINITY_DN39932_c0_g1_i1	(CT)12	24	CGGTGTTGGTAGCAGAGGTT	CACCAACACAGTTCTGCTCA	178
1477	VumSSR1477	TRINITY_DN39911_c0_g1_i1	(TA)7	14	ACGTGGCCACATATTCGAAGT	TCATGCTCACCCTCGTGTTC	236
1478	VumSSR1478	TRINITY_DN9682_c0_g1_i1	(AC)6	12	GATCAAATCCCGCCAATGGC	TTAAACAGCCAGCGCCAAAC	142
1479	VumSSR1479	TRINITY_DN16652_c0_g1_i1	(AT)6	12	CAGACACATCCGCATCTCCA	AAACGTGATGTGAGGCGTCT	256
1480	VumSSR1480	TRINITY_DN16652_c0_g1_i2	(AT)6	12	CAGACACATCCGCATCTCCA	AAACGTGATGTGAGGCGTCT	256
1481	VumSSR1481	TRINITY_DN16688_c0_g1_i1	(CT)6	12	TGCGAACAGAGACGACAACA	TGACCCTGTTCTTGTCGCTC	242
1482	VumSSR1482	TRINITY_DN16654_c0_g1_i2	(TGC)5	15	CCGGATTGCCACTGTTGTTG	TGGTCCCTACAGGTCTACCG	162
1483	VumSSR1483	TRINITY_DN16616_c0_g1_i1	(TA)7	14	CAGGGACGTTGGATGGTTCA	TGAGATGGGTTACAACATCCCC	210
1484	VumSSR1484	TRINITY_DN16626_c0_g1_i1	(TTC)5	15	TTGCATGAGCGGTTGTTGTG	TAGCGGAGTCGATGTCGTTG	275
1485	VumSSR1485	TRINITY_DN16626_c0_g1_i5	(TTC)5	15	TTGCATGAGCGGTTGTTGTG	TAGCGGAGTCGATGTCGTTG	275
1486	VumSSR1486	TRINITY_DN16638_c1_g1_i1	(TC)7	14	TGGAACATGCAACTTGACCTG	GCAAGATGCAACTTTTCGGAGT	268
1487	VumSSR1487	TRINITY_DN16683_c0_g1_i1	(TAT)7	21	ACATCTCAAGTTGGGGAATTCC	GCTGTGCCAGAACTATGGGA	271
1488	VumSSR1488	TRINITY_DN16683_c1_g2_i1	(ATA)8	24	TCTGGTCTCGTGTTTGCCTC	CTTGTGGGGATCGGCTCTAC	273
1489	VumSSR1489	TRINITY_DN16683_c2_g1_i1	(TAT)7	21	ATGCGAGGAAGAAGTGAGGC	CCGGGTGGTGGTGTGATAAA	264
1490	VumSSR1490	TRINITY_DN16686_c0_g1_i1	(AAGT)5	20	GCCTGTTTCAGTCTCAAGCG	GCTGTGATCAATGGGTGGGA	259
1491	VumSSR1491	TRINITY_DN16686_c0_g1_i1	(CAC)5	15	TCTGCCACGCCGATATCTTC	GAAGAGACGAACCCTCTGGC	157
1492	VumSSR1492	TRINITY_DN16686_c0_g3_i1	(CAC)5	15	TCTGCCACGCCGATATCTTC	GAAGAGACGAACCCTCTGGC	157
1493	VumSSR1493	TRINITY_DN2230_c0_g1_i1	(TC)9	18	GACGAACCCAACCCAATTGC	ATAAACAAAAATCGTAGCCACAGA	121
1494	VumSSR1494	TRINITY_DN2243_c0_g1_i1	(TAC)5	15	CGGAATCATCGGTGATGGGT	GCAGACAAATCCTCACATTGCT	251
1495	VumSSR1495	TRINITY_DN2294_c1_g1_i1	(GAA)5	15	GGGCGTGTTCAGAGAGACAA	ATCTGCTGACTCGTGCAAGT	280
1496	VumSSR1496	TRINITY_DN2221_c0_g1_i1	(AG)9	18	AGGTGAAAAGTCGAACCCCC	AAGTGGAACAAGCTGCCTCT	138
1497	VumSSR1497	TRINITY_DN2229_c0_g1_i1	(GA)6	12	ACACTCCACAGCTAATGCCA	CACCAGCTACTGCCAGTACC	224
1498	VumSSR1498	TRINITY_DN2229_c0_g2_i1	(GA)6	12	ACAACACTGTCTTGCCTGGA	GCTTTGGTTGGTAGGCTCCT	257
1499	VumSSR1499	TRINITY_DN11044_c0_g1_i1	(AGC)6	18	TGGGCATTGGCAAGATCACT	ACCCTCCATCAACGCAAACT	209
1500	VumSSR1500	TRINITY_DN11077_c0_g1_i1	(AT)10	20	AATTCCTTGCATGGGAGGGG	AGCACGAAATGAAGGCTCTT	254
1501	VumSSR1501	TRINITY_DN11026_c0_g1_i1	(ATG)5	15	ACACGGTACTCTTGCACCTG	CCCCACCAACAACAGCAAAC	213
1502	VumSSR1502	TRINITY_DN23939_c1_g1_i4	(AGA)8	24	AAGTGTAGTGGCCATGGTGG	CCCAACCCAACCCATACCAT	238
1503	VumSSR1503	TRINITY_DN23937_c1_g2_i5	(TTC)5	15	CATGCTGGTAGCGGAGGAAT	AAGAGGCATGGTGGAATCGG	234
1504	VumSSR1504	TRINITY_DN23937_c1_g2_i12	(TTC)5	15	CATGCTGGTAGCGGAGGAAT	AAGAGGCATGGTGGAATCGG	234
1505	VumSSR1505	TRINITY_DN23918_c2_g1_i3	(TA)6ctgtgtactatgtcttgattttatatacccaaatcatagagacg(GA)7	70	ACTGCTCTCTTTGTCAGCCA	GAGTTTGAGACCAAGCCCCA	272
1506	VumSSR1506	TRINITY_DN23918_c2_g1_i10	(TA)6ctgtgtactatgtcttgattttatatacccaaatcatagagacg(GA)7	70	ACTGCTCTCTTTGTCAGCCA	GAGTTTGAGACCAAGCCCCA	272
1507	VumSSR1507	TRINITY_DN23918_c2_g1_i12	(TA)6ctgtgtactatgtcttgattttatatacccaaatcatagagacg(GA)7	70	ACTGCTCTCTTTGTCAGCCA	GAGTTTGAGACCAAGCCCCA	272
1508	VumSSR1508	TRINITY_DN23918_c2_g1_i13	(TA)6ctgtgtactatgtcttgattttatatacccaaatcatagagacg(GA)7	70	ACTGCTCTCTTTGTCAGCCA	GAGTTTGAGACCAAGCCCCA	272
1509	VumSSR1509	TRINITY_DN23995_c0_g2_i1	(CAC)7	21	TGTGGAAACAGCTCTACGTCT	GGGGCATGCTAGAAAACCGA	220
1510	VumSSR1510	TRINITY_DN23995_c0_g2_i3	(CAC)7	21	TGTGGAAACAGCTCTACGTCT	GGGGCATGCTAGAAAACCGA	220
1511	VumSSR1511	TRINITY_DN23995_c0_g3_i1	(CAC)7	21	TGTGGAAACAGCTCTACGTCT	GGGGCATGCTAGAAAACCGA	220
1512	VumSSR1512	TRINITY_DN23988_c0_g1_i5	(AC)8	16	TCCCATCCCATTCCTCCAGT	ATGTAAGCAGACCCCAGTGC	206
1513	VumSSR1513	TRINITY_DN23936_c0_g1_i5	(AC)7	14	TCGGAGGGTTTCCTGTTTGG	TGCTTGCGTCAGCTCCTAAT	144
1514	VumSSR1514	TRINITY_DN23911_c1_g4_i2	(AG)6	12	GGGTCTGCTGGTCATCCAAT	ATGCATGCCCAACACATTGT	269
1515	VumSSR1515	TRINITY_DN23911_c1_g4_i8	(AG)6	12	GGGTCTGCTGGTCATCCAAT	ATGCATGCCCAACACATTGT	269
1516	VumSSR1516	TRINITY_DN23911_c1_g4_i9	(AG)6	12	GGGTCTGCTGGTCATCCAAT	ATGCATGCCCAACACATTGT	269
1517	VumSSR1517	TRINITY_DN23915_c0_g1_i1	(GA)7	14	CCGCTGGTCCATTCTCAACT	TCACGAACCGCGATCTGAAA	120
1518	VumSSR1518	TRINITY_DN23915_c0_g2_i1	(GA)7	14	CCGCTGGTCCATTCTCAACT	AAAGCCCATGACTCTCGGTG	183
1519	VumSSR1519	TRINITY_DN23915_c0_g2_i3	(GA)7	14	CCGCTGGTCCATTCTCAACT	AAAGCCCATGACTCTCGGTG	183
1520	VumSSR1520	TRINITY_DN23915_c0_g3_i1	(GA)7	14	CCGCTGGTCCATTCTCAACT	TCACGAACCGCGATCTGAAA	120
1521	VumSSR1521	TRINITY_DN23985_c3_g1_i1	(TAA)6	18	GGAACCCCCTGGAAATGGAG	GAACCGGTGGTTGCTTGTTC	266
1522	VumSSR1522	TRINITY_DN23985_c3_g1_i3	(TAA)6	18	GGAACCCCCTGGAAATGGAG	GAACCGGTGGTTGCTTGTTC	266
1523	VumSSR1523	TRINITY_DN23985_c3_g1_i4	(TAA)6	18	GGAACCCCCTGGAAATGGAG	GAACCGGTGGTTGCTTGTTC	266
1524	VumSSR1524	TRINITY_DN23985_c3_g1_i10	(TAA)6	18	GGAACCCCCTGGAAATGGAG	GAACCGGTGGTTGCTTGTTC	266
1525	VumSSR1525	TRINITY_DN23985_c3_g1_i14	(TAA)6	18	GGAACCCCCTGGAAATGGAG	GAACCGGTGGTTGCTTGTTC	266
1526	VumSSR1526	TRINITY_DN23985_c3_g1_i18	(TAA)6	18	GGAACCCCCTGGAAATGGAG	GAACCGGTGGTTGCTTGTTC	266
1527	VumSSR1527	TRINITY_DN23985_c3_g1_i24	(TAA)6	18	GGAACCCCCTGGAAATGGAG	GAACCGGTGGTTGCTTGTTC	266
1528	VumSSR1528	TRINITY_DN23985_c3_g2_i1	(TAA)6	18	GGAACCCCCTGGAAATGGAG	GAACCGGTGGTTGCTTGTTC	266
1529	VumSSR1529	TRINITY_DN23948_c0_g1_i1	(CTT)5	15	GCTGCCAAACCTTCTTCTGC	TGTTGTCGTCGGAGTCTGTG	163
1530	VumSSR1530	TRINITY_DN23948_c0_g2_i3	(TG)7	14	CACTGGATCGCCTGATGTCA	TGAGGGACAGAATTGTACAACA	258
1531	VumSSR1531	TRINITY_DN23948_c0_g2_i4	(TG)7	14	CACTGGATCGCCTGATGTCA	TGAGGGACAGAATTGTACAACA	258
1532	VumSSR1532	TRINITY_DN23948_c0_g2_i6	(CTT)5	15	GCTGCCAAACCTTCTTCTGC	TGTTGTCGTCGGAGTCTGTG	163
1533	VumSSR1533	TRINITY_DN23948_c0_g2_i10	(TG)7	14	CACTGGATCGCCTGATGTCA	TGAGGGACAGAATTGTACAACA	258
1534	VumSSR1534	TRINITY_DN23958_c0_g1_i1	(CT)7	14	CTGCTCCTGCTTTCCAAGGA	GGTCATAACTCTGGCTGATCCA	149
1535	VumSSR1535	TRINITY_DN23958_c0_g1_i2	(CT)7	14	CTGCTCCTGCTTTCCAAGGA	GGTCATAACTCTGGCTGATCCA	149
1536	VumSSR1536	TRINITY_DN23947_c0_g2_i1	(CAA)6	18	TCCGGATGATCATCTCTAAGCA	ACGGAAGTGATGTCCTGCTA	189
1537	VumSSR1537	TRINITY_DN23927_c1_g2_i1	(TCT)8	24	TCTTCCGTTTCACGATCCGT	CGCAGCTCTCAATGTCATGC	131
1538	VumSSR1538	TRINITY_DN23927_c1_g2_i6	(TCT)8	24	TCTTCCGTTTCACGATCCGT	CGCAGCTCTCAATGTCATGC	131
1539	VumSSR1539	TRINITY_DN23927_c1_g2_i7	(TCT)8	24	TCTTCCGTTTCACGATCCGT	CGCAGCTCTCAATGTCATGC	131
1540	VumSSR1540	TRINITY_DN23927_c1_g2_i8	(TCT)8	24	TCGCTGCTTCTTCTTCCGTT	CGCAGCTCTCAATGTCATGC	142
1541	VumSSR1541	TRINITY_DN23927_c1_g2_i10	(TCT)8	24	TCTTCCGTTTCACGATCCGT	CGCAGCTCTCAATGTCATGC	131
1542	VumSSR1542	TRINITY_DN23927_c1_g2_i12	(TCT)8	24	TCTTCCGTTTCACGATCCGT	CGCAGCTCTCAATGTCATGC	131
1543	VumSSR1543	TRINITY_DN23927_c1_g2_i14	(TCT)8	24	TCTTCCGTTTCACGATCCGT	CGCAGCTCTCAATGTCATGC	131
1544	VumSSR1544	TRINITY_DN23927_c1_g2_i15	(TCT)8	24	TCTTCCGTTTCACGATCCGT	CGCAGCTCTCAATGTCATGC	131
1545	VumSSR1545	TRINITY_DN23927_c1_g2_i17	(TCT)8	24	TCTTCCGTTTCACGATCCGT	CGCAGCTCTCAATGTCATGC	131
1546	VumSSR1546	TRINITY_DN23927_c1_g2_i19	(TCT)8	24	TCTTCCGTTTCACGATCCGT	CGCAGCTCTCAATGTCATGC	131
1547	VumSSR1547	TRINITY_DN23927_c1_g2_i24	(TCT)8	24	TCGCTGCTTCTTCTTCCGTT	CGCAGCTCTCAATGTCATGC	142
1548	VumSSR1548	TRINITY_DN23902_c0_g1_i1	(ATA)5	15	CAGGACCATCTACCCAAGCA	TGTTCTCATTTTCCATATGGTTTCA	189
1549	VumSSR1549	TRINITY_DN23902_c0_g2_i1	(ATA)5	15	CAGGACCATCTACCCAAGCA	TGTTCTCATTTTCCATATGGTTTCA	189
1550	VumSSR1550	TRINITY_DN23973_c1_g1_i1	(GCT)6	18	ATGGACGAGGAGCTGGTACT	AGCTTAGCATGCCACTGAGC	207
1551	VumSSR1551	TRINITY_DN23957_c4_g2_i2	(AT)10	20	TGGACCTAAAATCAAAGCCAGA	TCCTCTTCCTGAACACGGGA	188
1552	VumSSR1552	TRINITY_DN17362_c0_g1_i1	(CTT)6	18	ACTTCTCGCTCTGTGGATGC	CGAAGCTGCGGTAACAACCT	147
1553	VumSSR1553	TRINITY_DN17362_c0_g1_i2	(CTT)6	18	ACTTCTCGCTCTGTGGATGC	CGAAGCTGCGGTAACAACCT	147
1554	VumSSR1554	TRINITY_DN17338_c0_g2_i1	(CTT)5	15	ACGGTTGACAGTATGCCAGG	TGGGCAATGGAATCAGCACT	220
1555	VumSSR1555	TRINITY_DN17387_c0_g1_i1	(TA)9	18	GCATCAGGTTCTTATTATATGCGCA	ACCGTCGCTAAAGAGTTGCA	200
1556	VumSSR1556	TRINITY_DN17345_c1_g1_i1	(CTT)5	15	TCCAACCCAGAACCCAAACC	GCTGCTTCCTTCTCCAACCT	233
1557	VumSSR1557	TRINITY_DN17357_c1_g1_i1	(TC)9	18	GTGGGCATGGAGGCATAAAT	TCTGGTTGTGTGCATTGAGGT	280
1558	VumSSR1558	TRINITY_DN17378_c1_g2_i1	(AGAGA)5	25	TGGAGAAGAAGGAAGGATCTTGA	TCGAGGTCCCAATTGTGAGC	190
1559	VumSSR1559	TRINITY_DN17329_c0_g1_i2	(CAC)6	18	AAAAGGAAAGCCCAGGAGCA	CCCCCTTCTCCCTCTCTCTC	178
1560	VumSSR1560	TRINITY_DN17368_c0_g1_i1	(GAA)5	15	AGGCCCCTGGTTTGAACAAA	TCCCATCTGCACCCAACTTC	177
1561	VumSSR1561	TRINITY_DN17352_c0_g1_i1	(GTG)6	18	ACCACCTTCGGCTGTCAAAT	CAACGCTCTTGTTGTTGGGG	232
1562	VumSSR1562	TRINITY_DN17344_c0_g1_i1	(CTT)5	15	CTCCATTCCTGCTCCCTACG	GGAATTGCCAGCCTTCAACG	202
1563	VumSSR1563	TRINITY_DN17344_c0_g1_i3	(CTT)5	15	CTCCATTCCTGCTCCCTACG	GGAATTGCCAGCCTTCAACG	202
1564	VumSSR1564	TRINITY_DN17344_c0_g1_i7	(CTT)5	15	CTCCATTCCTGCTCCCTACG	GGAATTGCCAGCCTTCAACG	202
1565	VumSSR1565	TRINITY_DN17306_c0_g1_i1	(TCA)5	15	AGTCATGCCTTGCCTAACCC	CTCTTTCCGCCTCCCAATGA	195
1566	VumSSR1566	TRINITY_DN17306_c0_g1_i2	(TCA)5	15	AGTCATGCCTTGCCTAACCC	CTCTTTCCGCCTCCCAATGA	195
1567	VumSSR1567	TRINITY_DN17348_c0_g1_i1	(TC)6	12	AACTTCAGGGGCCAATACCT	AGCATTGCATAGGGAGTCAGG	176
1568	VumSSR1568	TRINITY_DN17375_c0_g1_i1	(TA)6	12	CGGCAAAGCTGTTGGACATC	TGGTAGTCAAACCCTCATGAC	115
1569	VumSSR1569	TRINITY_DN17393_c0_g1_i1	(TA)6	12	CAGCATGGCCTCTCACACTT	GCGGAGGATGTTGCATGTTC	267
1570	VumSSR1570	TRINITY_DN17366_c1_g1_i1	(TTA)5	15	ACTCTGATCCTGCCCCTCAT	GCTCCCTCAAACAACATGGC	219
1571	VumSSR1571	TRINITY_DN17363_c0_g1_i2	(TGT)5	15	ATGACCGTCTGCTCTACCCT	GGGACAGGTTGGATTGGGAG	169
1572	VumSSR1572	TRINITY_DN40914_c0_g1_i1	(CA)6	12	TCTACCTGTTTCGCTTTCGGA	GGGCGAAGAGGTACTTGAACA	250
1573	VumSSR1573	TRINITY_DN40909_c0_g1_i1	(TG)7	14	CACAAGCCCCTCCTGTGAAT	CAGCACGAAAACTAAACTCGGT	212
1574	VumSSR1574	TRINITY_DN40963_c0_g1_i1	(TCA)5	15	GGGCTTCACTTGCTTCTTGC	AGTCACAAGTGAAGTTGGATCAGA	195
1575	VumSSR1575	TRINITY_DN40989_c0_g1_i1	(TG)6	12	TCCTTACCAGTTCATGTGCCT	ACGCAGGTTCATTTTGTTCGG	200
1576	VumSSR1576	TRINITY_DN26554_c0_g1_i1	(CT)6	12	TCCTTTCTGACACGGCCTTC	AGGGTATGATGAAGGGCCCT	174
1577	VumSSR1577	TRINITY_DN26554_c0_g1_i1	(GAT)5	15	AGGGCCCTTCATCATACCCT	ACCAAGCTATGTCCCACTCA	170
1578	VumSSR1578	TRINITY_DN26554_c0_g2_i1	(CT)6	12	TCCTTTCTGACACGGCCTTC	AGGGTATGATGAAGGGCCCT	174
1579	VumSSR1579	TRINITY_DN26554_c0_g2_i1	(GAT)5	15	AGGGCCCTTCATCATACCCT	ACCAAGCTATGTCCCACTCA	262
1580	VumSSR1580	TRINITY_DN26525_c0_g1_i1	(AT)8	16	CAGGAAGACACATTGCCGGA	CTCGTCTTGGTCCCAGGAAC	260
1581	VumSSR1581	TRINITY_DN26537_c0_g1_i1	(AT)6	12	AGCAAACATATAGCCGCCAA	ATTGGGTGCGGCAGAGATAC	124
1582	VumSSR1582	TRINITY_DN26599_c0_g1_i1	(TTC)5	15	ACGCCACCCACATTCTCATT	AGGTGTCCGATGGGTACAGA	148
1583	VumSSR1583	TRINITY_DN26588_c0_g1_i1	(CTC)6	18	ATTTCCGGGACCCATCGAAG	TGAGCCAGTTGCAGAGGAAG	238
1584	VumSSR1584	TRINITY_DN21944_c1_g2_i1	(ATT)5	15	TGCAACTGATAGGTACCGGC	GAAGTTACCGCAAGCACCAC	264
1585	VumSSR1585	TRINITY_DN21944_c1_g2_i3	(ATT)5	15	TGCAACTGATAGGTACCGGC	GAAGTTACCGCAAGCACCAC	264
1586	VumSSR1586	TRINITY_DN21944_c1_g2_i4	(ATT)5	15	TGCAACTGATAGGTACCGGC	GAAGTTACCGCAAGCACCAC	264
1587	VumSSR1587	TRINITY_DN21970_c0_g1_i1	(GAT)5	15	GTTCTCGCCCCAAAAGCTTG	TGCTTTTCTCTCTCAGCGCT	173
1588	VumSSR1588	TRINITY_DN21970_c2_g1_i1	(AGC)5	15	CTGTATGTGGGGCGAGACAG	AAGCATGAGCCTGGACCATC	240
1589	VumSSR1589	TRINITY_DN21970_c2_g1_i2	(AGC)5	15	CTGTATGTGGGGCGAGACAG	AAGCATGAGCCTGGACCATC	240
1590	VumSSR1590	TRINITY_DN21990_c0_g1_i3	(TA)6	12	AAACCGCGTTTCCTTCCCTT	CCGTTTGAGACCACTTGGGA	274
1591	VumSSR1591	TRINITY_DN21959_c0_g1_i1	(CCT)5	15	GCCATTCATGCTCCGCAATT	CCTTAACCTGCGCACTACCA	221
1592	VumSSR1592	TRINITY_DN21959_c0_g2_i2	(CCT)5	15	GCCATTCATGCTCCGCAATT	CCTTAACCTGCGCACTACCA	221
1593	VumSSR1593	TRINITY_DN21911_c1_g1_i1	(TC)6	12	TAAGAATTCGGTCCCACGCG	GGCGAAGAGATCTCGTGAGG	135
1594	VumSSR1594	TRINITY_DN21982_c0_g1_i2	(GT)6	12	TCGAAAAGCTTCAAAAACCTGAGT	GGCGTCGTCTCGAAGAATCT	214
1595	VumSSR1595	TRINITY_DN21982_c0_g1_i3	(GT)6	12	TCGAAAAGCTTCAAAAACCTGAGT	GGCGTCGTCTCGAAGAATCT	214
1596	VumSSR1596	TRINITY_DN21982_c0_g1_i5	(GT)6	12	TCGAAAAGCTTCAAAAACCTGAGT	GGCGTCGTCTCGAAGAATCT	214
1597	VumSSR1597	TRINITY_DN21982_c0_g1_i7	(GT)6	12	TCGAAAAGCTTCAAAAACCTGAGT	GGCGTCGTCTCGAAGAATCT	214
1598	VumSSR1598	TRINITY_DN21915_c1_g3_i1	(ATA)5	15	TGGTCCAAACTCGCAGGATC	TGATGAAACAGGCAGTGGTTG	280
1599	VumSSR1599	TRINITY_DN21962_c1_g1_i3	(TGG)5	15	CTGTTGGCTCTAGTGCTGCT	GTCTCCACCGGAATGTCCTC	241
1600	VumSSR1600	TRINITY_DN21962_c1_g1_i4	(TGG)5	15	CTGTTGGCTCTAGTGCTGCT	GTCTCCACCGGAATGTCCTC	241
1601	VumSSR1601	TRINITY_DN21962_c1_g1_i5	(TGG)5	15	CTGTTGGCTCTAGTGCTGCT	GTCTCCACCGGAATGTCCTC	241
1602	VumSSR1602	TRINITY_DN21962_c1_g2_i1	(TGG)5	15	CTGTTGGCTCTAGTGCTGCT	GTCTCCACCGGAATGTCCTC	241
1603	VumSSR1603	TRINITY_DN21940_c0_g2_i3	(CA)6	12	GTACCACTGCACTCGTTCCA	CACGTAGCCTTTCTGGGGAG	277
1604	VumSSR1604	TRINITY_DN11864_c0_g1_i1	(CCA)8	24	TGAGAGGGAGTCTAGGACTGT	ACACGCCTCTCAGGAACTTG	195
1605	VumSSR1605	TRINITY_DN11805_c0_g2_i1	(TTC)7	21	CGAAGAAGGAGGCGATTTGC	GCAGCTCTCACAAGGAACCT	253
1606	VumSSR1606	TRINITY_DN11875_c0_g1_i1	(TG)8	16	TGGATGCTTCTCTTAACTGCACT	TGAGGACCTGTGAAGTGGGA	173
1607	VumSSR1607	TRINITY_DN11875_c0_g2_i1	(TG)8	16	TGGATGCTTCTCTTAACTGCACT	AAACACTCCAGGCTCGGATG	274
1608	VumSSR1608	TRINITY_DN11877_c0_g1_i1	(CT)8	16	ATGCGCGAGGATTTGGAAGA	AGTGGGGTTGAACAAGAGCG	175
1609	VumSSR1609	TRINITY_DN11877_c0_g2_i1	(CT)8	16	ATGCGCGAGGATTTGGAAGA	AGTGGGGTTGAACAAGAGCG	175
1610	VumSSR1610	TRINITY_DN11844_c0_g1_i1	(AC)6	12	ACCCAAGACGAGGAAATTGTGA	GGAACCATGTCCAAGGCTCA	278
1611	VumSSR1611	TRINITY_DN11819_c0_g2_i2	(TGA)5	15	AGCATAGAGGGAGAGTGACGA	GGCTGCTGAATGCTGAATGG	245
1612	VumSSR1612	TRINITY_DN11811_c2_g1_i1	(CTT)5	15	CGCTTCTTCGCAAATGCAGT	CCCGAATCGAACAGGTGGAA	261
1613	VumSSR1613	TRINITY_DN11824_c0_g1_i1	(TCA)5	15	CTCTGTTGAGTCGCAGCTGA	CCCACAGTCCATGCCTCTTT	170
1614	VumSSR1614	TRINITY_DN11824_c0_g1_i2	(TCA)5	15	CTCTGTTGAGTCGCAGCTGA	CCCACAGTCCATGCCTCTTT	170
1615	VumSSR1615	TRINITY_DN11855_c0_g2_i1	(TCA)8	24	GCATCATCAACATTATTGAAACGCC	TAGAGGCTCAAGGGTTTGGC	135
1616	VumSSR1616	TRINITY_DN15853_c0_g1_i1	(GAT)5	15	CTGCTGCTTCCATTCCCTCA	GGTGCGAAGTGAGGTGAGAA	222
1617	VumSSR1617	TRINITY_DN15847_c0_g1_i1	(CAG)5	15	GCAATGCCAGCAACATTCCA	GGTTCCGACCACGTTGATCT	182
1618	VumSSR1618	TRINITY_DN15800_c0_g1_i1	(GTT)5	15	CTGGAGCTCTTTCTTCCCCG	AGGTCCAACAGAAAACACCGA	146
1619	VumSSR1619	TRINITY_DN850_c0_g1_i1	(TA)6	12	AACACAACGATGGAGGCTGT	CAGGGATTTGTTTCTTAGAATAGGTCA	270
1620	VumSSR1620	TRINITY_DN887_c0_g1_i1	(TTC)8	24	ACAGCTGACACGTCTTGCTT	TCCCACGTTCACCAAAACCA	226
1621	VumSSR1621	TRINITY_DN874_c0_g1_i1	(CTG)5	15	GGCCCATAATGGTTGATAATATCTCTG	AGACGAAGGAAGGGGTAGCA	276
1622	VumSSR1622	TRINITY_DN29526_c0_g1_i1	(AAAAT)5	25	AGCAGCTCCGAAAGTTCTCA	AGTTGATGTTAGCAATCTAGCCCA	210
1623	VumSSR1623	TRINITY_DN29572_c0_g1_i1	(ACC)6	18	ACCAGTATCAGCACCAGCAC	GTTGGTTTTGGGGTAGCCCT	262
1624	VumSSR1624	TRINITY_DN29550_c0_g1_i1	(TGT)5	15	ACGAAGTCGAACCGGTTCAA	GCAGTATCATATGCGTGCGA	273
1625	VumSSR1625	TRINITY_DN35347_c0_g1_i1	(CAT)6	18	AGCAACAACACCACACAAGA	GTTGTTGCCGTTATTGCCGT	158
1626	VumSSR1626	TRINITY_DN35339_c0_g1_i1	(CAC)6	18	ACCGCGTCTCCGTATCCTA	GTTAGATCTCGCCGTCCAGG	243
1627	VumSSR1627	TRINITY_DN35359_c0_g1_i1	(TA)9	18	TCACACTCCGCGACAATTCA	TGTGTCTCCCTCCTCAGAGC	245
1628	VumSSR1628	TRINITY_DN35312_c0_g1_i1	(TTC)5tctgggcctctttggcaccaaagtttcctccatgaagtgagtgagagtgtgt(AAG)6	85	GCAGGGATGTGATGAGAGGG	TCCCCCACACCTCTCTCTTC	267
1629	VumSSR1629	TRINITY_DN35645_c0_g1_i1	(AAAAG)5	25	TGGGTGTGTGTGGATGTATGT	GGCACGAGTTACACGAGTTC	266
1630	VumSSR1630	TRINITY_DN35675_c0_g1_i1	(AG)8	16	TTTGCGGTCTCCTTAAAGCT	ACACCAGGCCCTAGCAAATT	259
1631	VumSSR1631	TRINITY_DN35688_c0_g1_i1	(CA)8	16	GTGGTTGAGGTGGTTGGTGA	TCATACCTGAACCCCCGAAA	206
1632	VumSSR1632	TRINITY_DN35609_c0_g1_i1	(TCA)5	15	AGGAAGTTTCGGTGTGTGGA	GCCAATTTGCAGCTCGGATT	233
1633	VumSSR1633	TRINITY_DN8750_c0_g1_i1	(TA)12	24	TGAAAATGTCATTACAACAAGCGG	GTACTATGCTCCTCCACCGC	188
1634	VumSSR1634	TRINITY_DN8707_c0_g1_i1	(ACG)5	15	CGTCGTTTCACTCTCGCTCT	ATGTTGCGTGCATTCTGAGC	273
1635	VumSSR1635	TRINITY_DN33104_c0_g1_i1	(AC)6	12	TCGTAACTTTGTAGTAGTTGATTTGT	TGAGGTGGGTTGAACCAAGA	154
1636	VumSSR1636	TRINITY_DN33194_c0_g1_i1	(TAG)6	18	TAGCAGTTCTGGGGCATTGG	CCACACCAGAAGGCTTGAGT	236
1637	VumSSR1637	TRINITY_DN33189_c0_g1_i1	(CCT)7	21	CACGAACAGCAGCAACAACA	TGTTCTTCACTTCTTGTTCCGT	164
1638	VumSSR1638	TRINITY_DN33172_c0_g1_i1	(GAG)5	15	AGGTTGAAGTCGTCGAAGCC	GCGTGTCACTCCTCTCTGAC	152
1639	VumSSR1639	TRINITY_DN1984_c0_g1_i2	(CA)6	12	CTCAGACCACCACACTCACC	TTCAATCGGTGGAAAGGGGG	266
1640	VumSSR1640	TRINITY_DN1987_c0_g1_i1	(TCC)7tcgtcatcatcttcgtcttctccatcgtcatcttcatcatcaccattg(TCA)5	84	TCTTAGAAGGTGGCTGGGGA	AGGATGACGATGATGCGGAC	222
1641	VumSSR1641	TRINITY_DN1998_c0_g1_i1	(AT)6	12	TCCTCAGTTCTTCCCACTCA	AATGACTGGCCTGCAACTCA	151
1642	VumSSR1642	TRINITY_DN1982_c0_g1_i1	(TTC)5	15	AACGCTGGGTTGAGTTCACT	GTGGAGGAGAAGGAAGGTGC	127
1643	VumSSR1643	TRINITY_DN1982_c0_g1_i1	(TCT)5	15	GCACCTTCCTTCTCCTCCAC	CGTGAACTGCTCTCAGGTGT	250
1644	VumSSR1644	TRINITY_DN41885_c0_g1_i1	(GAA)9(AGA)6	45	ATGAAGGAGTGAATCGCGGA	AGCGAGGCCGAGAATGTAAG	204
1645	VumSSR1645	TRINITY_DN41861_c0_g1_i1	(TA)7	14	TCTCCTGCTTCACCACACAC	GAGTAACGGTGGTGGTGGAG	120
1646	VumSSR1646	TRINITY_DN41886_c0_g1_i1	(GC)6	12	GACATCGCCGATGCCGTA	CACTTTGTACTTGGGTCGCG	276
1647	VumSSR1647	TRINITY_DN2061_c0_g1_i1	(AATC)5	20	GTGGCAAGATTCCCCTTGGA	AGTTTGGGAGAGTGAGTTTGT	203
1648	VumSSR1648	TRINITY_DN2047_c0_g3_i1	(AG)15	30	GGCCTTCACTGTCCCTTCTC	GGATCAAACTCCCCCTGCAA	257
1649	VumSSR1649	TRINITY_DN2058_c0_g1_i1	(TA)6	12	GACATTAGCCAGGGTGCACT	TCGACCAGTGGCTTAAGCAC	143
1650	VumSSR1650	TRINITY_DN2011_c0_g1_i1	(AAG)5	15	TGTTGTTGCAGAATCCACCA	CCAAAAGCAGCAGTTCACTGT	240
1651	VumSSR1651	TRINITY_DN2054_c0_g1_i1	(AAT)5	15	TGGAGATGCGTGCGTATGAA	TCAGTGGTTGCTGTAGCTGG	207
1652	VumSSR1652	TRINITY_DN2019_c0_g1_i1	(GCA)5	15	GCCCATGAACAATCCTCCCA	ATGCCACAGTCTCTTGCTCC	195
1653	VumSSR1653	TRINITY_DN2097_c0_g6_i1	(CGA)5	15	ATGCAAAGGTCCACGGTAGG	ATGATGACACGCGCCGTATT	168
1654	VumSSR1654	TRINITY_DN2097_c0_g7_i1	(CGA)5	15	ATCAGCCAGGGTGGTGAATG	ATGATGACACGCGCCGTATT	261
1655	VumSSR1655	TRINITY_DN2097_c0_g10_i1	(CGA)5	15	ATGCAAAGGTCCACGGTAGG	ATGATGACACGCGCCGTATT	168
1656	VumSSR1656	TRINITY_DN2097_c0_g10_i1	(AG)21	42	CCACCTCGTTTTCTCCTCCC	TGCTTGTGTCTATCCATTCCA	259
1657	VumSSR1657	TRINITY_DN2099_c0_g1_i1	(CT)14	28	CCCGTCGTTCTTTTGCGTTT	CCACACAGCACTACGACGAT	192
1658	VumSSR1658	TRINITY_DN2099_c0_g1_i1	(ACT)8	24	AGGTCTCGAGGATTCTGGACA	GGACAAGATACAAAAGTGGGGG	279
1659	VumSSR1659	TRINITY_DN24258_c1_g1_i19	(TC)6	12	ATGCGTTGTTTTGTCCCCAT	GGCTGTGCATCCAGAGAGTT	194
1660	VumSSR1660	TRINITY_DN24223_c0_g1_i1	(TG)6	12	GGCCAAGGGGGTCTAGTAGA	TGTTAGGTTTCTGGGTATGGAAC	209
1661	VumSSR1661	TRINITY_DN24223_c0_g2_i1	(TG)6	12	GGCCAAGGGGGTCTAGTAGA	GCCTGCAAATTCGTTGGAAGT	272
1662	VumSSR1662	TRINITY_DN24223_c0_g2_i1	(AC)6	12	AGCAAGCAGTGTATCCAGCT	GCAGAAAACAGTGTGTTCAACCT	128
1663	VumSSR1663	TRINITY_DN24223_c1_g1_i4	(GAA)5	15	ACGTGAGCTTCGAACATGGT	ATCTCAGGATCACCAGCCCT	141
1664	VumSSR1664	TRINITY_DN24223_c1_g1_i5	(GAA)5	15	ACGTGAGCTTCGAACATGGT	ATCTCAGGATCACCAGCCCT	141
1665	VumSSR1665	TRINITY_DN24223_c1_g1_i6	(GAA)5	15	ACGTGAGCTTCGAACATGGT	ATCTCAGGATCACCAGCCCT	141
1666	VumSSR1666	TRINITY_DN24223_c1_g2_i1	(GAA)5	15	ACGTGAGCTTCGAACATGGT	ATCTCAGGATCACCAGCCCT	141
1667	VumSSR1667	TRINITY_DN24236_c1_g1_i3	(AG)7gactaattcaaccattttcagtgattcacggtcgcacctgcttgtagttatagt(GA)14	96	AGAAAAGGTGGCCTCGTTGA	TTGCGCGGTTTTCTGTTCTG	166
1668	VumSSR1668	TRINITY_DN24236_c1_g1_i5	(AG)7gactaattcaaccattttcagtgattcacggtcgcacctgcttgtagttatagt(GA)14	96	AGAAAAGGTGGCCTCGTTGA	TTGCGCGGTTTTCTGTTCTG	166
1669	VumSSR1669	TRINITY_DN24236_c1_g1_i12	(AG)7gactaattcaaccattttcagtgattcacggtcgcacctgcttgtagttatagt(GA)14	96	AGAAAAGGTGGCCTCGTTGA	TTGCGCGGTTTTCTGTTCTG	166
1670	VumSSR1670	TRINITY_DN24236_c1_g1_i16	(AG)7gactaattcaaccattttcagtgattcacggtcgcacctgcttgtagttatagt(GA)14	96	AGAAAAGGTGGCCTCGTTGA	TTGCGCGGTTTTCTGTTCTG	166
1671	VumSSR1671	TRINITY_DN24236_c1_g1_i19	(AG)7gactaattcaaccattttcagtgattcacggtcgcacctgcttgtagttatagt(GA)14	96	AGAAAAGGTGGCCTCGTTGA	TTGCGCGGTTTTCTGTTCTG	166
1672	VumSSR1672	TRINITY_DN24236_c1_g1_i23	(AG)7gactaattcaaccattttcagtgattcacggtcgcacctgcttgtagttatagt(GA)14	96	AGAAAAGGTGGCCTCGTTGA	TTGCGCGGTTTTCTGTTCTG	166
1673	VumSSR1673	TRINITY_DN24236_c1_g1_i24	(AG)7gactaattcaaccattttcagtgattcacggtcgcacctgcttgtagttatagt(GA)14	96	AGAAAAGGTGGCCTCGTTGA	TTGCGCGGTTTTCTGTTCTG	166
1674	VumSSR1674	TRINITY_DN24236_c3_g1_i1	(TC)6	12	TCGGTCCGACAAATAAGGGC	ACACCCATCTCCCAAGCTTG	270
1675	VumSSR1675	TRINITY_DN24278_c0_g1_i1	(AG)6	12	GGAAGAACGAGCGTATGCCT	TCACCACTGCTCCCATTGAC	154
1676	VumSSR1676	TRINITY_DN24278_c0_g1_i3	(AG)6	12	GGAAGAACGAGCGTATGCCT	TCACCACTGCTCCCATTGAC	154
1677	VumSSR1677	TRINITY_DN24278_c0_g1_i6	(AG)6	12	GGAAGAACGAGCGTATGCCT	TCACCACTGCTCCCATTGAC	154
1678	VumSSR1678	TRINITY_DN24278_c0_g1_i7	(AG)6	12	CGGACCGAGGTTGGAAGAAA	TCACCACTGCTCCCATTGAC	206
1679	VumSSR1679	TRINITY_DN24278_c0_g1_i8	(AG)6	12	GGAAGAACGAGCGTATGCCT	TCACCACTGCTCCCATTGAC	154
1680	VumSSR1680	TRINITY_DN24278_c0_g1_i13	(AG)6	12	GGAAGAACGAGCGTATGCCT	TCACCACTGCTCCCATTGAC	154
1681	VumSSR1681	TRINITY_DN24278_c0_g1_i16	(AG)6	12	GGAAGAACGAGCGTATGCCT	TCACCACTGCTCCCATTGAC	154
1682	VumSSR1682	TRINITY_DN24278_c0_g1_i20	(AG)6	12	CGGACCGAGGTTGGAAGAAA	TCACCACTGCTCCCATTGAC	206
1683	VumSSR1683	TRINITY_DN24278_c0_g1_i23	(AG)6	12	GGAAGAACGAGCGTATGCCT	TCACCACTGCTCCCATTGAC	154
1684	VumSSR1684	TRINITY_DN24284_c1_g2_i2	(CT)9	18	GCCTTCTCTTTGGGGAGTCC	GCACCTTACAGCGCTCAAAG	170
1685	VumSSR1685	TRINITY_DN24284_c1_g2_i5	(CT)9	18	GCCTTCTCTTTGGGGAGTCC	GCACCTTACAGCGCTCAAAG	170
1686	VumSSR1686	TRINITY_DN24284_c1_g2_i6	(CT)9	18	GCCTTCTCTTTGGGGAGTCC	GCACCTTACAGCGCTCAAAG	170
1687	VumSSR1687	TRINITY_DN24284_c1_g2_i7	(CT)9	18	GCCTTCTCTTTGGGGAGTCC	GCACCTTACAGCGCTCAAAG	170
1688	VumSSR1688	TRINITY_DN24284_c1_g2_i9	(CT)9	18	GCCTTCTCTTTGGGGAGTCC	GCACCTTACAGCGCTCAAAG	170
1689	VumSSR1689	TRINITY_DN24284_c1_g2_i11	(CT)9	18	GCCTTCTCTTTGGGGAGTCC	GCACCTTACAGCGCTCAAAG	170
1690	VumSSR1690	TRINITY_DN24284_c1_g2_i13	(CT)9	18	GCCTTCTCTTTGGGGAGTCC	GCACCTTACAGCGCTCAAAG	170
1691	VumSSR1691	TRINITY_DN24284_c1_g2_i15	(CT)9	18	GCCTTCTCTTTGGGGAGTCC	GCACCTTACAGCGCTCAAAG	170
1692	VumSSR1692	TRINITY_DN24284_c1_g2_i16	(CT)9	18	GCCTTCTCTTTGGGGAGTCC	GCACCTTACAGCGCTCAAAG	170
1693	VumSSR1693	TRINITY_DN24284_c1_g2_i17	(CT)9	18	GCCTTCTCTTTGGGGAGTCC	GCACCTTACAGCGCTCAAAG	170
1694	VumSSR1694	TRINITY_DN24284_c1_g2_i18	(CT)9	18	GCCTTCTCTTTGGGGAGTCC	GCACCTTACAGCGCTCAAAG	170
1695	VumSSR1695	TRINITY_DN24284_c1_g2_i19	(CT)9	18	GCCTTCTCTTTGGGGAGTCC	GCACCTTACAGCGCTCAAAG	170
1696	VumSSR1696	TRINITY_DN24284_c1_g2_i21	(CT)9	18	GCCTTCTCTTTGGGGAGTCC	GCACCTTACAGCGCTCAAAG	170
1697	VumSSR1697	TRINITY_DN24293_c3_g2_i1	(AAAAT)5	25	CTGATGGCAGTAATGGTAGCA	AGTCACATAGCACCCATCAGT	151
1698	VumSSR1698	TRINITY_DN24293_c6_g4_i2	(GA)6	12	TCTTCTCACCGTCACAGCAC	GATTGTTTTGGAGGGAGCCG	174
1699	VumSSR1699	TRINITY_DN24287_c1_g2_i1	(GA)7	14	AGACAGAGAAGCGCGAACAA	CACCTTCAACGCCTCCCTAG	228
1700	VumSSR1700	TRINITY_DN24287_c1_g3_i1	(GA)6	12	GAGAGAGAGGCCGAGAGAGT	CCTTGAACACGCCCCTAGTT	227
1701	VumSSR1701	TRINITY_DN24287_c1_g3_i2	(GA)6	12	GAGAGAGAGGCCGAGAGAGT	CCTTGAACACGCCCCTAGTT	227
1702	VumSSR1702	TRINITY_DN24287_c1_g6_i1	(GA)6	12	GATCTGACGTGGAAAGGGGG	TACACGGCCTTCAACGTTGT	216
1703	VumSSR1703	TRINITY_DN24244_c0_g1_i2	(AAG)6	18	AGTTGAAGACGGCCCATCTG	AGTCACCAATGGCTCCCATG	244
1704	VumSSR1704	TRINITY_DN24244_c0_g1_i3	(AAG)6	18	CAGTTGAAGACGGCCCATCT	AGTCACCAATGGCTCCCATG	163
1705	VumSSR1705	TRINITY_DN24244_c0_g1_i4	(AAG)6	18	CAGTTGAAGACGGCCCATCT	AGTCACCAATGGCTCCCATG	163
1706	VumSSR1706	TRINITY_DN24244_c0_g1_i5	(AAG)6	18	AGTTGAAGACGGCCCATCTG	AGTCACCAATGGCTCCCATG	244
1707	VumSSR1707	TRINITY_DN24244_c0_g1_i10	(AAG)6	18	AGTTGAAGACGGCCCATCTG	AGTCACCAATGGCTCCCATG	244
1708	VumSSR1708	TRINITY_DN24244_c0_g1_i12	(AAG)6	18	AGTTGAAGACGGCCCATCTG	AGTCACCAATGGCTCCCATG	244
1709	VumSSR1709	TRINITY_DN24266_c2_g4_i8	(TA)7	14	ACAATACCTTCCTTTTCCTATCTTTTT	CGCCTGTGTTAAGGAAGGGA	112
1710	VumSSR1710	TRINITY_DN24266_c2_g4_i8	(GAT)5	15	GGAGGGTTCTCAAAGTAGCCA	GCACACTCTGATGCTACGGT	273
1711	VumSSR1711	TRINITY_DN24266_c3_g1_i1	(GAA)5	15	GGATGACCCGAACCCAACAT	CGAGGAATTGAGGATGGGGG	199
1712	VumSSR1712	TRINITY_DN24266_c3_g1_i1	(AG)8	16	TGCGGGCTTCACAACGATAT	CGACAGCTTCCCTTTCCTCT	138
1713	VumSSR1713	TRINITY_DN24214_c3_g4_i2	(TCT)7	21	GAGGAAGCTTGATGGCCCAA	CAGCGTCGTTTGGAAGAAGC	222
1714	VumSSR1714	TRINITY_DN24214_c3_g4_i5	(TCT)7	21	GAGGAAGCTTGATGGCCCAA	CAGCGTCGTTTGGAAGAAGC	222
1715	VumSSR1715	TRINITY_DN24214_c3_g4_i6	(TCT)7	21	GAGGAAGCTTGATGGCCCAA	CAGCGTCGTTTGGAAGAAGC	222
1716	VumSSR1716	TRINITY_DN24214_c3_g4_i10	(TCT)7	21	GAGGAAGCTTGATGGCCCAA	CAGCGTCGTTTGGAAGAAGC	222
1717	VumSSR1717	TRINITY_DN24214_c3_g4_i16	(TCT)7	21	GAGGAAGCTTGATGGCCCAA	CAGCGTCGTTTGGAAGAAGC	222
1718	VumSSR1718	TRINITY_DN24214_c3_g12_i1	(TCT)7	21	GAGGAAGCTTGATGGCCCAA	CAGCGTCGTTTGGAAGAAGC	222
1719	VumSSR1719	TRINITY_DN24204_c1_g3_i1	(TG)7	14	TGGTTTTGGATGCTGGTGAAC	TGGGACTCAAACTCACTTGGA	134
1720	VumSSR1720	TRINITY_DN24204_c2_g2_i11	(AG)6	12	AGTTCTCACGCCGACAAGAG	GGTTTTCCCTCCGTTTGCAC	208
1721	VumSSR1721	TRINITY_DN24204_c2_g2_i15	(AG)6	12	AGTTCTCACGCCGACAAGAG	GGTTTTCCCTCCGTTTGCAC	208
1722	VumSSR1722	TRINITY_DN24272_c0_g3_i7	(GCA)7	21	GCGTGTCACAACGAAAACCA	AGCTCCGAACCTGTTGCTAC	185
1723	VumSSR1723	TRINITY_DN24272_c0_g3_i8	(TC)9	18	ACGCCGTTTCAATCATCTTTCA	TAGCGTGGGTCCAACAACTC	168
1724	VumSSR1724	TRINITY_DN24272_c0_g3_i12	(GCA)7	21	GCGTGTCACAACGAAAACCA	AGCTCCGAACCTGTTGCTAC	185
1725	VumSSR1725	TRINITY_DN24272_c0_g3_i14	(GCA)7	21	GCGTGTCACAACGAAAACCA	AGCTCCGAACCTGTTGCTAC	185
1726	VumSSR1726	TRINITY_DN24272_c0_g3_i16	(TC)9	18	ACGCCGTTTCAATCATCTTTCA	TAGCGTGGGTCCAACAACTC	168
1727	VumSSR1727	TRINITY_DN24272_c0_g3_i23	(GCA)7	21	GCGTGTCACAACGAAAACCA	AGCTCCGAACCTGTTGCTAC	185
1728	VumSSR1728	TRINITY_DN24272_c0_g3_i25	(GCA)7	21	GCGTGTCACAACGAAAACCA	AGCTCCGAACCTGTTGCTAC	185
1729	VumSSR1729	TRINITY_DN24272_c0_g3_i27	(GCA)7	21	GCGTGTCACAACGAAAACCA	AGCTCCGAACCTGTTGCTAC	185
1730	VumSSR1730	TRINITY_DN24232_c3_g1_i2	(CCG)6	18	GCAGTCAGATCTCTCCACCG	CGAGACGATTCCGATGGTGT	126
1731	VumSSR1731	TRINITY_DN24215_c0_g1_i3	(CA)6	12	CTAGATGCTGAGAGGCCGTG	AGCTATTGGTTTCGCTTGCA	219
1732	VumSSR1732	TRINITY_DN24286_c2_g5_i1	(TG)7	14	AGGGAGGGACCAGGTTCATC	ACTGCCACTAGACAGCTGGA	259
1733	VumSSR1733	TRINITY_DN24286_c2_g5_i2	(GCC)5	15	AAGCGAATCAACGACGTCCT	CTCCATCGGAACCGCTAACA	235
1734	VumSSR1734	TRINITY_DN24286_c2_g6_i3	(GAA)5	15	TAGCCTTCACCCTTTCAGCC	CGAGAACGTCGTTGATTCGC	204
1735	VumSSR1735	TRINITY_DN24286_c2_g6_i5	(GAA)5	15	TAGCCTTCACCCTTTCAGCC	CGAGAACGTCGTTGATTCGC	204
1736	VumSSR1736	TRINITY_DN24286_c2_g6_i5	(TG)7	14	AGGGAGGGACCAGGTTCATC	ACTGCCACTAGACAGCTGGA	259
1737	VumSSR1737	TRINITY_DN24286_c2_g6_i8	(GAA)5	15	TAGCCTTCACCCTTTCAGCC	CGAGAACGTCGTTGATTCGC	204
1738	VumSSR1738	TRINITY_DN24286_c2_g6_i16	(TC)6	12	GAAGTCCAGGTACGCTGACC	ACGGGGAAGGAAGGTATGGA	167
1739	VumSSR1739	TRINITY_DN24286_c2_g6_i17	(GAA)5	15	TAGCCTTCACCCTTTCAGCC	CGAGAACGTCGTTGATTCGC	204
1740	VumSSR1740	TRINITY_DN24286_c2_g6_i19	(GAA)5	15	TAGCCTTCACCCTTTCAGCC	CGAGAACGTCGTTGATTCGC	204
1741	VumSSR1741	TRINITY_DN24286_c2_g6_i22	(GAA)5	15	TAGCCTTCACCCTTTCAGCC	CGAGAACGTCGTTGATTCGC	204
1742	VumSSR1742	TRINITY_DN24261_c1_g1_i1	(AT)8	16	TGGTTGTTGCCTGATGGTGA	TCGTGTAGTGTATACCAAAAGTGT	212
1743	VumSSR1743	TRINITY_DN24261_c4_g3_i2	(TTC)6	18	GGAGCCTCTTGGATACTGGC	GGTCCTCTTGGTCCTTGCTC	250
1744	VumSSR1744	TRINITY_DN24261_c4_g3_i2	(GGC)5	15	ACCTCTCTTCCTTCCCTCGT	CGAAGCTCTTGTTGGGCCTA	191
1745	VumSSR1745	TRINITY_DN24261_c4_g3_i2	(AT)13	26	CAGGGTTGTCTGTGATGACCA	TTCTCCCTGCAAACATGGCA	272
1746	VumSSR1746	TRINITY_DN24261_c4_g3_i6	(TTC)6	18	GGAGCCTCTTGGATACTGGC	GGTCCTCTTGGTCCTTGCTC	250
1747	VumSSR1747	TRINITY_DN24261_c4_g3_i6	(GGC)5	15	ACCTCTCTTCCTTCCCTCGT	CGAAGCTCTTGTTGGGCCTA	191
1748	VumSSR1748	TRINITY_DN24261_c4_g3_i8	(TTC)6	18	GGAGCCTCTTGGATACTGGC	GGTCCTCTTGGTCCTTGCTC	250
1749	VumSSR1749	TRINITY_DN24261_c4_g3_i8	(GGC)5	15	ACCTCTCTTCCTTCCCTCGT	CGAAGCTCTTGTTGGGCCTA	191
1750	VumSSR1750	TRINITY_DN24261_c4_g3_i9	(TTC)6	18	GGAGCCTCTTGGATACTGGC	GGTCCTCTTGGTCCTTGCTC	250
1751	VumSSR1751	TRINITY_DN24261_c4_g3_i9	(GGC)5	15	ACCTCTCTTCCTTCCCTCGT	CGAAGCTCTTGTTGGGCCTA	191
1752	VumSSR1752	TRINITY_DN24261_c4_g3_i9	(AT)13	26	CAGGGTTGTCTGTGATGACCA	TTCTCCCTGCAAACATGGCA	272
1753	VumSSR1753	TRINITY_DN24261_c4_g3_i12	(TTC)6	18	GGAGCCTCTTGGATACTGGC	GGTCCTCTTGGTCCTTGCTC	250
1754	VumSSR1754	TRINITY_DN24261_c4_g3_i12	(GGC)5	15	ACCTCTCTTCCTTCCCTCGT	CGAAGCTCTTGTTGGGCCTA	191
1755	VumSSR1755	TRINITY_DN24261_c4_g3_i13	(TTC)6	18	GGAGCCTCTTGGATACTGGC	GGTCCTCTTGGTCCTTGCTC	250
1756	VumSSR1756	TRINITY_DN24261_c4_g3_i13	(GGC)5	15	ACCTCTCTTCCTTCCCTCGT	CGAAGCTCTTGTTGGGCCTA	191
1757	VumSSR1757	TRINITY_DN24261_c4_g3_i19	(TTC)6	18	GGAGCCTCTTGGATACTGGC	GGTCCTCTTGGTCCTTGCTC	250
1758	VumSSR1758	TRINITY_DN24261_c4_g3_i19	(GGC)5	15	ACCTCTCTTCCTTCCCTCGT	CGAAGCTCTTGTTGGGCCTA	191
1759	VumSSR1759	TRINITY_DN24271_c0_g1_i1	(AG)6	12	GGCTTTCTTGCTTCTGTGCA	GGTTGGCTCAGATCTCAGGG	120
1760	VumSSR1760	TRINITY_DN24271_c1_g2_i1	(AG)6	12	GCCAGGTTCATCCCTCCATT	TGAACCTTAAGTTGTTGCCACA	122
1761	VumSSR1761	TRINITY_DN24291_c1_g1_i4	(AT)7	14	GCACCGGGGCTAGTAAGTTT	ACACCCCAGCTATTGTACAGC	234
1762	VumSSR1762	TRINITY_DN24269_c2_g1_i3	(ATC)6	18	CTGGACAAGGCACCATCACT	CCGGATGTTGACAATGAGGC	174
1763	VumSSR1763	TRINITY_DN24269_c2_g1_i5	(ATC)6	18	CTGGACAAGGCACCATCACT	CCGGATGTTGACAATGAGGC	174
1764	VumSSR1764	TRINITY_DN24269_c2_g1_i9	(ATC)6	18	CTGGACAAGGCACCATCACT	CCGGATGTTGACAATGAGGC	174
1765	VumSSR1765	TRINITY_DN24299_c1_g1_i1	(CT)6	12	TCCCAAAGGCGAAATCCCTG	AATGGGTGCTGGCATCATCA	218
1766	VumSSR1766	TRINITY_DN24299_c1_g1_i4	(CT)6	12	TCCCAAAGGCGAAATCCCTG	AATGGGTGCTGGCATCATCA	218
1767	VumSSR1767	TRINITY_DN24299_c1_g1_i5	(CT)6	12	TCCCAAAGGCGAAATCCCTG	AATGGGTGCTGGCATCATCA	218
1768	VumSSR1768	TRINITY_DN24299_c1_g1_i6	(CT)6	12	TCCCAAAGGCGAAATCCCTG	AATGGGTGCTGGCATCATCA	218
1769	VumSSR1769	TRINITY_DN24254_c0_g1_i4	(TC)7	14	GCATCCTTCTCCAACCTCCC	GGTTCTGCCAAGCATCCCTA	155
1770	VumSSR1770	TRINITY_DN24254_c0_g1_i6	(TC)7	14	GCATCCTTCTCCAACCTCCC	GGTTCTGCCAAGCATCCCTA	155
1771	VumSSR1771	TRINITY_DN24228_c2_g1_i1	(GA)11	22	AAGGAAGCAGGGAGGAGGAA	TTGGTTTGGGGAAGGCCATT	129
1772	VumSSR1772	TRINITY_DN24228_c2_g1_i2	(GA)11	22	AAGGAAGCAGGGAGGAGGAA	TTGGTTTGGGGAAGGCCATT	129
1773	VumSSR1773	TRINITY_DN24228_c2_g1_i3	(GA)11	22	AAGGAAGCAGGGAGGAGGAA	TTGGTTTGGGGAAGGCCATT	129
1774	VumSSR1774	TRINITY_DN24228_c2_g1_i6	(GA)11	22	AAGGAAGCAGGGAGGAGGAA	TTGGTTTGGGGAAGGCCATT	129
1775	VumSSR1775	TRINITY_DN24228_c2_g1_i9	(GA)11	22	AAGGAAGCAGGGAGGAGGAA	TTGGTTTGGGGAAGGCCATT	129
1776	VumSSR1776	TRINITY_DN24228_c2_g1_i10	(GA)11	22	AAGGAAGCAGGGAGGAGGAA	TTGGTTTGGGGAAGGCCATT	129
1777	VumSSR1777	TRINITY_DN24228_c2_g1_i11	(GA)11	22	AAGGAAGCAGGGAGGAGGAA	TTGGTTTGGGGAAGGCCATT	129
1778	VumSSR1778	TRINITY_DN24228_c2_g1_i12	(GA)11	22	AAGGAAGCAGGGAGGAGGAA	TTGGTTTGGGGAAGGCCATT	129
1779	VumSSR1779	TRINITY_DN24228_c3_g1_i3	(GA)7	14	ACTTAGGTAGAGAAGGGGTGC	TCGGCCAATCCTATGAGTGC	189
1780	VumSSR1780	TRINITY_DN24228_c3_g1_i4	(GA)7	14	ACTTAGGTAGAGAAGGGGTGC	TCGGCCAATCCTATGAGTGC	189
1781	VumSSR1781	TRINITY_DN24228_c4_g1_i1	(ATA)5	15	ACTTTGGTGGCGGAATAGCA	TCCTGTGCATCCCAGTTCAC	195
1782	VumSSR1782	TRINITY_DN24290_c3_g1_i1	(TA)6	12	CGTGTAGTTGCCTATCCGCT	CCTGCCGGGAATATGGATCC	243
1783	VumSSR1783	TRINITY_DN24253_c0_g4_i3	(CT)8	16	TTCCACTTCCACCTCGTTCG	CGTTAAGACTTCGCGCATGG	221
1784	VumSSR1784	TRINITY_DN24253_c0_g4_i8	(CT)8	16	TTCCACTTCCACCTCGTTCG	CGTTAAGACTTCGCGCATGG	221
1785	VumSSR1785	TRINITY_DN24253_c0_g4_i11	(CT)8	16	TTCCACTTCCACCTCGTTCG	CGTTAAGACTTCGCGCATGG	221
1786	VumSSR1786	TRINITY_DN24253_c0_g4_i12	(CT)8	16	TTCCACTTCCACCTCGTTCG	CGTTAAGACTTCGCGCATGG	221
1787	VumSSR1787	TRINITY_DN24253_c0_g4_i17	(CT)8	16	TTCCACTTCCACCTCGTTCG	CGTTAAGACTTCGCGCATGG	221
1788	VumSSR1788	TRINITY_DN24253_c0_g4_i19	(CT)8	16	TTCCACTTCCACCTCGTTCG	CGTTAAGACTTCGCGCATGG	221
1789	VumSSR1789	TRINITY_DN24264_c2_g5_i1	(TA)6	12	TTTTACCCCTTGCACAGGCT	TCTTGCTATGGCTGATGGGC	132
1790	VumSSR1790	TRINITY_DN4816_c0_g1_i1	(CT)7	14	CCATGAATTTGGAAGAACAGAATTCG	GTGGTTGTTCAGAGCTCCGA	159
1791	VumSSR1791	TRINITY_DN4874_c0_g1_i1	(AT)10	20	GCTAGGCCCTGCAACCATAA	TCGTGGTGCCTCAGGACTAT	275
1792	VumSSR1792	TRINITY_DN4831_c0_g2_i1	(AG)10	20	TGAACAGAGGGGTGATGACA	TCACCATCAGGCTGCTGAAG	255
1793	VumSSR1793	TRINITY_DN4831_c0_g2_i2	(AG)10	20	TGAACAGAGGGGTGATGACA	TCACCATCAGGCTGCTGAAG	255
1794	VumSSR1794	TRINITY_DN43452_c0_g1_i1	(TA)6	12	CTCCCACTATGTCACTGCCA	TCCCATCCCCCACTTCCATA	199
1795	VumSSR1795	TRINITY_DN43471_c0_g1_i1	(GAA)6	18	TCACTCCTCCACTCACCGAT	CACGAAGCCCCTCTCTTCTA	261
1796	VumSSR1796	TRINITY_DN15919_c0_g1_i1	(TAT)5	15	AGGATGGTTTGGTCTTGGCA	GCACCTCTCGTGAAGGTTCA	215
1797	VumSSR1797	TRINITY_DN15919_c0_g1_i2	(TAT)5	15	AGGATGGTTTGGTCTTGGCA	GCACCTCTCGTGAAGGTTCA	215
1798	VumSSR1798	TRINITY_DN15994_c0_g2_i1	(ACG)7	21	GGTTCTACGGATCCGCTGAG	CGCGCAGGCTCGTTAAATAC	222
1799	VumSSR1799	TRINITY_DN15999_c0_g1_i1	(CTT)8	24	AGATCAGTGCCTACTAATACTGGT	CCCTCTCTTGATTCCTGGCC	257
1800	VumSSR1800	TRINITY_DN15967_c0_g1_i1	(CTA)6	18	GGGCTTCACTGGGGTTTTCT	AGCTCCCCATGTAGTCCACT	189
1801	VumSSR1801	TRINITY_DN15967_c0_g2_i1	(CTA)6	18	GGGCTTCACTGGGGTTTTCT	AGCTCCCCATGTAGTCCACT	189
1802	VumSSR1802	TRINITY_DN15925_c0_g2_i1	(CAC)5	15	TCTCTCCACACTCCACCCTT	GGCGTGATTAGGGTTTGGGA	268
1803	VumSSR1803	TRINITY_DN15925_c0_g2_i1	(CAA)5	15	TCCCAAACCCTAATCACGCC	AGCGATGAAGGGTTGGAAGG	155
1804	VumSSR1804	TRINITY_DN15966_c0_g1_i1	(GAT)5	15	AAAGCCAAGAAGCCTGCTGA	CACCTGCCACACTTCAATGC	228
1805	VumSSR1805	TRINITY_DN15990_c0_g1_i2	(ACC)5	15	CCTGATCACTGCTGCCATCA	GCAAGTGTTGGGCGTGTTTA	215
1806	VumSSR1806	TRINITY_DN15984_c0_g1_i2	(TA)6	12	TCTGCTGTTTAATTAACTTCTGCTCT	GTGCACTCTTCTTCCAGCCT	129
1807	VumSSR1807	TRINITY_DN15930_c0_g1_i1	(CT)10	20	CGCTCCACTACACCACAGTT	ATGAAACGGTGCGTCCTCTT	252
1808	VumSSR1808	TRINITY_DN15930_c0_g1_i2	(CT)10	20	CGCTCCACTACACCACAGTT	ATGAAACGGTGCGTCCTCTT	252
1809	VumSSR1809	TRINITY_DN15974_c1_g1_i1	(TTC)5	15	CTTGCTCCTAAACCGGTGGA	CACCCTCCAAGAAGATCCCAC	266
1810	VumSSR1810	TRINITY_DN25000_c0_g1_i1	(GTC)5	15	ACCACAGATCCTTCATCGGC	AGATCGCCGAAGTACTTGGC	271
1811	VumSSR1811	TRINITY_DN25027_c0_g1_i1	(AG)6	12	CCTGTAGTGTCGGGCAAACA	GTTCGTCGGTGTAGGACCAG	231
1812	VumSSR1812	TRINITY_DN25027_c0_g1_i1	(CA)7	14	TGCACACATCTCTCCTCCCT	CCTCAGGTCAATTGCTACAAGG	103
1813	VumSSR1813	TRINITY_DN25074_c0_g1_i1	(AC)6	12	TGAGACACACATTACACAAGGGT	TGCGTAGATTGGCAAGGTGT	261
1814	VumSSR1814	TRINITY_DN25049_c0_g1_i1	(GGC)6	18	ACAGCACCACTCTGCAAACT	ATTTCGACGCGCTATTTGGC	280
1815	VumSSR1815	TRINITY_DN25046_c0_g1_i1	(ATTA)6	24	GCCGATATTTTGTGGCGGTC	ACGTTGTTACTTTTGGCGCC	151
1816	VumSSR1816	TRINITY_DN44497_c0_g1_i1	(TA)6	12	TTGATGGCTTGTTGTGCACG	TTGTCCTCGCACCGGTAAAA	263
1817	VumSSR1817	TRINITY_DN44432_c0_g1_i1	(TC)6	12	TGTGTGGGATTCGTGCATCA	TGTTGGTTGTGTGTGGTGAA	193
1818	VumSSR1818	TRINITY_DN44471_c0_g1_i1	(TA)7	14	TGTGCGTAAGGAGCGATGAA	ATTTCTTCTCACCGACGCCC	106
1819	VumSSR1819	TRINITY_DN22119_c0_g2_i2	(TG)8	16	CCAGTTGTTCTCAAAAGACGAGG	AAATGTCATCATCCCTGCCC	100
1820	VumSSR1820	TRINITY_DN22116_c0_g2_i2	(CTG)5	15	GCCGGATTATGGACTGGGAG	CCAACTTGGAGGCAGCACTA	272
1821	VumSSR1821	TRINITY_DN22166_c0_g1_i1	(TG)6	12	AGGGGCTCAGGTTCTCTAGG	CCTGCTCCTTATGGTGTTGGT	275
1822	VumSSR1822	TRINITY_DN22166_c0_g1_i7	(TG)6	12	AGGGGCTCAGGTTCTCTAGG	CCTGCTCCTTATGGTGTTGGT	275
1823	VumSSR1823	TRINITY_DN22166_c0_g1_i8	(TG)6	12	AGGGGCTCAGGTTCTCTAGG	CCTGCTCCTTATGGTGTTGGT	275
1824	VumSSR1824	TRINITY_DN22133_c0_g1_i1	(AG)6	12	TTTCAACAGAACTACAATCTTACACT	GTGGCACTGTCACAGTACTCA	279
1825	VumSSR1825	TRINITY_DN22133_c0_g1_i2	(AG)6	12	TTTCAACAGAACTACAATCTTACACT	GTGGCACTGTCACAGTACTCA	279
1826	VumSSR1826	TRINITY_DN22133_c0_g1_i3	(AG)6	12	TTTCAACAGAACTACAATCTTACACT	GTGGCACTGTCACAGTACTCA	279
1827	VumSSR1827	TRINITY_DN22133_c0_g1_i4	(AG)6	12	TTTCAACAGAACTACAATCTTACACT	GTGGCACTGTCACAGTACTCA	279
1828	VumSSR1828	TRINITY_DN22133_c0_g1_i6	(AG)6	12	TTTCAACAGAACTACAATCTTACACT	GTGGCACTGTCACAGTACTCA	279
1829	VumSSR1829	TRINITY_DN22117_c1_g1_i1	(AT)7	14	GCACCAAATGGATGCCATGT	CCTTGCGCGAGACTGTGATA	279
1830	VumSSR1830	TRINITY_DN22109_c0_g1_i2	(CTT)8	24	TCAACGCTTCCATGCAAAGC	TGCAGCTCGTCGTTTCTCTT	229
1831	VumSSR1831	TRINITY_DN22109_c0_g1_i3	(CTT)8	24	TCAACGCTTCCATGCAAAGC	TGCAGCTCGTCGTTTCTCTT	229
1832	VumSSR1832	TRINITY_DN22129_c1_g3_i3	(CT)11	22	CCTCACATTCTCTGGACATACA	TAGAGGGAGCGGGAAGGATT	152
1833	VumSSR1833	TRINITY_DN22129_c1_g3_i4	(CT)11	22	CCTCACATTCTCTGGACATACA	TAGAGGGAGCGGGAAGGATT	152
1834	VumSSR1834	TRINITY_DN22186_c0_g1_i1	(AT)10	20	CGGCTCGGTTCTGCAAAAAG	TCAAACCTTGTCCTCTGCCC	172
1835	VumSSR1835	TRINITY_DN22186_c0_g1_i1	(ACA)5	15	CAGGGTGCTGCTTTTGGAAC	TGGCTGCAAACCTCCATCTT	148
1836	VumSSR1836	TRINITY_DN22186_c0_g1_i3	(AT)10	20	CGGCTCGGTTCTGCAAAAAG	TCAAACCTTGTCCTCTGCCC	172
1837	VumSSR1837	TRINITY_DN22186_c0_g1_i3	(ACA)5	15	CAGGGTGCTGCTTTTGGAAC	TGGCTGCAAACCTCCATCTT	148
1838	VumSSR1838	TRINITY_DN22186_c0_g1_i4	(AT)10	20	CGGCTCGGTTCTGCAAAAAG	TCAAACCTTGTCCTCTGCCC	172
1839	VumSSR1839	TRINITY_DN22186_c0_g1_i4	(ACA)5	15	CAGGGTGCTGCTTTTGGAAC	TGGCTGCAAACCTCCATCTT	148
1840	VumSSR1840	TRINITY_DN22186_c0_g1_i5	(AT)10	20	CGGCTCGGTTCTGCAAAAAG	TCAAACCTTGTCCTCTGCCC	172
1841	VumSSR1841	TRINITY_DN22186_c0_g1_i5	(ACA)5	15	CAGGGTGCTGCTTTTGGAAC	TGGCTGCAAACCTCCATCTT	148
1842	VumSSR1842	TRINITY_DN22108_c0_g1_i1	(AGA)5	15	CGCTGGGAAGGGAAGAAGAA	GAAGCCTTCCCGAATCCCAA	190
1843	VumSSR1843	TRINITY_DN22108_c0_g1_i2	(AGA)5	15	CGCTGGGAAGGGAAGAAGAA	GAAGCCTTCCCGAATCCCAA	190
1844	VumSSR1844	TRINITY_DN22169_c0_g1_i2	(AG)10	20	TCGCACTCGCTCTTTCGAAT	ACATCAACGCCGCAAACAAA	204
1845	VumSSR1845	TRINITY_DN22171_c0_g2_i1	(TAT)6taagtgggagcctaaaaaaaattaaaaggacagatgaaaaacaaaagaatgaagaagagcag(GA)6	92	GTCGTCCCTTGAAACGCTTC	ACAGAGCTTCCTCTTAGAGGTCA	277
1846	VumSSR1846	TRINITY_DN22157_c0_g1_i1	(TCC)5	15	AAGACACGACATTCCCTGGC	GGGAGTGGAGAAGTTGGTGG	252
1847	VumSSR1847	TRINITY_DN22157_c0_g1_i2	(TCC)5	15	AAGACACGACATTCCCTGGC	GGGAGTGGAGAAGTTGGTGG	252
1848	VumSSR1848	TRINITY_DN22167_c0_g1_i1	(TA)10	20	TGGGGGCAAAATAGAACTGC	CCCTGTCATTCTGGAGCCAA	257
1849	VumSSR1849	TRINITY_DN22167_c0_g2_i1	(TA)10	20	TGGGGGCAAAATAGAACTGC	CCCTGTCATTCTGGAGCCAA	257
1850	VumSSR1850	TRINITY_DN22167_c0_g2_i3	(TA)10	20	TGGGGGCAAAATAGAACTGC	CCCTGTCATTCTGGAGCCAA	257
1851	VumSSR1851	TRINITY_DN22167_c0_g2_i4	(TA)10	20	TGGGGGCAAAATAGAACTGC	CCCTGTCATTCTGGAGCCAA	257
1852	VumSSR1852	TRINITY_DN22167_c0_g2_i5	(TA)10	20	TGGGGGCAAAATAGAACTGC	CCCTGTCATTCTGGAGCCAA	257
1853	VumSSR1853	TRINITY_DN22167_c0_g2_i6	(TA)10	20	TGGGGGCAAAATAGAACTGC	CCCTGTCATTCTGGAGCCAA	257
1854	VumSSR1854	TRINITY_DN22167_c0_g2_i7	(TA)10	20	TGGGGGCAAAATAGAACTGC	CCCTGTCATTCTGGAGCCAA	257
1855	VumSSR1855	TRINITY_DN22167_c0_g2_i8	(TA)10	20	TGGGGGCAAAATAGAACTGC	CCCTGTCATTCTGGAGCCAA	257
1856	VumSSR1856	TRINITY_DN22149_c0_g3_i1	(ATG)6	18	CAAGGTCAGTGAGCGCCTAA	CAAATTCTCACACTCGCCGC	196
1857	VumSSR1857	TRINITY_DN22149_c0_g3_i1	(AGG)5	15	GCGGCGAGTGTGAGAATTTG	GCTTTCGCTGCTCCATCAAG	227
1858	VumSSR1858	TRINITY_DN22149_c0_g3_i2	(ATG)6	18	CAAGGTCAGTGAGCGCCTAA	CAAATTCTCACACTCGCCGC	196
1859	VumSSR1859	TRINITY_DN22149_c0_g3_i2	(AGG)5	15	GCGGCGAGTGTGAGAATTTG	GCTTTCGCTGCTCCATCAAG	227
1860	VumSSR1860	TRINITY_DN22149_c0_g3_i3	(ATG)6	18	CAAGGTCAGTGAGCGCCTAA	CAAATTCTCACACTCGCCGC	196
1861	VumSSR1861	TRINITY_DN22149_c0_g3_i3	(AGG)5	15	GCGGCGAGTGTGAGAATTTG	GCTTTCGCTGCTCCATCAAG	227
1862	VumSSR1862	TRINITY_DN22149_c0_g3_i4	(ATG)6	18	CAAGGTCAGTGAGCGCCTAA	CAAATTCTCACACTCGCCGC	196
1863	VumSSR1863	TRINITY_DN22149_c0_g3_i4	(AGG)5	15	GCGGCGAGTGTGAGAATTTG	GCTTTCGCTGCTCCATCAAG	227
1864	VumSSR1864	TRINITY_DN22149_c0_g3_i5	(ATG)6	18	CAAGGTCAGTGAGCGCCTAA	CAAATTCTCACACTCGCCGC	196
1865	VumSSR1865	TRINITY_DN22149_c0_g3_i5	(AGG)5	15	GCGGCGAGTGTGAGAATTTG	GCTTTCGCTGCTCCATCAAG	227
1866	VumSSR1866	TRINITY_DN22149_c0_g3_i6	(ATG)6	18	CAAGGTCAGTGAGCGCCTAA	CAAATTCTCACACTCGCCGC	196
1867	VumSSR1867	TRINITY_DN22149_c0_g3_i6	(AGG)5	15	GCGGCGAGTGTGAGAATTTG	GCTTTCGCTGCTCCATCAAG	227
1868	VumSSR1868	TRINITY_DN22149_c0_g3_i7	(ATG)6	18	CAAGGTCAGTGAGCGCCTAA	CAAATTCTCACACTCGCCGC	196
1869	VumSSR1869	TRINITY_DN22149_c0_g3_i7	(AGG)5	15	GCGGCGAGTGTGAGAATTTG	GCTTTCGCTGCTCCATCAAG	227
1870	VumSSR1870	TRINITY_DN22149_c0_g3_i8	(ATG)6	18	CAAGGTCAGTGAGCGCCTAA	CAAATTCTCACACTCGCCGC	196
1871	VumSSR1871	TRINITY_DN22149_c0_g3_i8	(AGG)5	15	GCGGCGAGTGTGAGAATTTG	GCTTTCGCTGCTCCATCAAG	227
1872	VumSSR1872	TRINITY_DN22185_c2_g1_i2	(CA)7ctcactcattcctcagccatagacgtacactgtgtttctttttctatgcttttttataattctccttcgctttctctctctaaaacctcaag(CT)7	120	AGAGCTGCTTGGCTTGAAGT	AAGTGCGCGTAAACGGAATG	254
1873	VumSSR1873	TRINITY_DN22185_c2_g1_i4	(CA)7ctcactcattcctcagccatagacgtacactgtgtttctttttctatgcttttttataattctccttcgctttctctctctaaaacctcaag(CT)7	120	AGAGCTGCTTGGCTTGAAGT	AAGTGCGCGTAAACGGAATG	254
1874	VumSSR1874	TRINITY_DN22115_c1_g1_i3	(GAA)6	18	TCGATTAGGGTTCCCATGCG	CGCAGATCTGAATCTCATATTCCC	246
1875	VumSSR1875	TRINITY_DN22115_c1_g1_i5	(GAA)6	18	TCGATTAGGGTTCCCATGCG	CGCAGATCTGAATCTCATATTCCC	246
1876	VumSSR1876	TRINITY_DN34497_c0_g1_i1	(ATC)7	21	CGAGCAGCTCAGGAACTTGA	TGTCTTCGTCATCATCAGAGGA	202
1877	VumSSR1877	TRINITY_DN12706_c0_g1_i1	(CA)9	18	GGCACCATAGGCTCCTCAAA	AGCACGAAGGGGACATCATG	197
1878	VumSSR1878	TRINITY_DN12706_c0_g1_i2	(CA)9	18	GGCACCATAGGCTCCTCAAA	AGCACGAAGGGGACATCATG	197
1879	VumSSR1879	TRINITY_DN12773_c0_g1_i1	(AAG)5	15	GAGGACTTGTCTGTGGTGGG	ACAACTCTCACAAAACAATGGTGA	247
1880	VumSSR1880	TRINITY_DN12799_c0_g2_i1	(AGC)6	18	CTGTGTTCGGTGCCTCTCAT	AGCAGCGACAGACCAATCAA	248
1881	VumSSR1881	TRINITY_DN2953_c0_g1_i1	(TCT)6	18	TGGCCAGTATTCACTTCGCT	AGAAAGAAGAGGAGAAAAAGGAAGA	110
1882	VumSSR1882	TRINITY_DN26100_c0_g1_i1	(AGA)7	21	GCGGAGGTGAGGTATTGGAG	CGTCGGTGATCCATTCCCAT	235
1883	VumSSR1883	TRINITY_DN26106_c0_g1_i1	(ATC)5	15	CCCAAATCCTTGCTCCTGGT	AGAAGGTATGCAAAGTCCACC	109
1884	VumSSR1884	TRINITY_DN26131_c0_g1_i1	(CAG)5	15	TCACCACTTCCTTGCTTCTCTC	AGGCATTGAGGTTACAGCCC	101
1885	VumSSR1885	TRINITY_DN32401_c0_g1_i1	(AG)7	14	TGGTGAGAGCATGACAGGAAC	ACTTGAAAGCTGCATGACCA	248
1886	VumSSR1886	TRINITY_DN32456_c0_g1_i1	(TA)6	12	TCGTTCTAAGTTCACCCCGC	GAGGCCCACTCAAGCAAGAT	160
1887	VumSSR1887	TRINITY_DN32435_c0_g1_i1	(AT)6(GT)6	24	GCCCATCAATCAACGAGTGG	CCGGGAGGTGTGATTCACAA	108
1888	VumSSR1888	TRINITY_DN5545_c0_g1_i1	(AT)10	20	CGGGTTGGAATTTTGAACAAATGA	AGGTGGCGCAGATGATCAAA	239
1889	VumSSR1889	TRINITY_DN5545_c0_g2_i1	(AT)10	20	CGGGTTGGAATTTTGAACAAATGA	AGGTGGCGCAGATGATCAAA	239
1890	VumSSR1890	TRINITY_DN5520_c1_g1_i1	(ACA)5	15	ATAAGACGCAGCACCCACAA	TGTTAGGGAGGGAGACGGAG	120
1891	VumSSR1891	TRINITY_DN5505_c0_g1_i1	(GCT)5	15	GCATTCGGAGGACTCAGGTT	TTGTAGCTGCCAGTCCTGTG	274
1892	VumSSR1892	TRINITY_DN5505_c0_g1_i1	(CCA)6	18	TTGCTGATCCATCCAACCCC	GCTTATCATGTGGCGCCAAG	139
1893	VumSSR1893	TRINITY_DN5595_c0_g1_i1	(TTC)9	27	TGTGGCTTCAGCTTCCTCAG	AGAGGATGCAGATGGGGAGG	136
1894	VumSSR1894	TRINITY_DN5526_c0_g2_i1	(GA)9	18	TCTTACCCTGGGGAAGCAGA	ACGCGTCTTTCTTGTTCTTCA	239
1895	VumSSR1895	TRINITY_DN5516_c0_g2_i1	(GT)10	20	GTCGGTAGTGGTGCCAAGAA	CCAGATTCACGGCCATGTCT	223
1896	VumSSR1896	TRINITY_DN15313_c0_g1_i1	(AT)7	14	AGTGTGGTGCATAGTGACGG	CCCTCACCAACTAACCAACGA	276
1897	VumSSR1897	TRINITY_DN15343_c0_g1_i1	(CCG)5	15	AACCGTAGAGGGTGGCAATG	AGCATTTCTCCGGTGGGATG	228
1898	VumSSR1898	TRINITY_DN15343_c0_g2_i1	(CCG)5	15	AACCGTAGAGGGTGGCAATG	AGCATTTCTCCGGTGGGATG	228
1899	VumSSR1899	TRINITY_DN15320_c0_g1_i1	(CTC)5	15	CACGAGCTCCGATTCCTCTC	ACTTTGTGGCGCATTCGAAC	120
1900	VumSSR1900	TRINITY_DN15320_c0_g3_i1	(CTC)5	15	CACGAGCTCCGATTCCTCTC	TGGTGGTAGCTGTTGCATGA	119
1901	VumSSR1901	TRINITY_DN15368_c0_g1_i1	(TTC)5	15	GCAGAACAAGACCCTTCGGA	GGACAGTATCTCCTGCAGGC	229
1902	VumSSR1902	TRINITY_DN15364_c1_g1_i1	(ATC)6	18	GCCATGCAATGTGTGGAACA	CGAGTTGCCTAGCTCAGTGA	258
1903	VumSSR1903	TRINITY_DN15384_c0_g2_i1	(TC)7	14	GGAGGGTGGAGTGAACAGTG	AGGAACAGGAGAAGGTGGGT	161
1904	VumSSR1904	TRINITY_DN15384_c0_g2_i2	(AGA)5	15	CAGCTAGGTTCCTGCCGATT	CACTGTTCACTCCACCCTCC	195
1905	VumSSR1905	TRINITY_DN15384_c0_g2_i2	(TC)7	14	GGAGGGTGGAGTGAACAGTG	AGGAACAGGAGAAGGTGGGT	161
1906	VumSSR1906	TRINITY_DN15392_c0_g2_i1	(TTG)5	15	CTGCAGGTCCGGAAGATTGT	ATCCCCTGCTTCTCCTCCTT	250
1907	VumSSR1907	TRINITY_DN15392_c0_g2_i1	(ATC)6	18	AAGGAGGAGAAGCAGGGGAT	TGGTAGAAGGTGTGTGAATGCA	182
1908	VumSSR1908	TRINITY_DN15392_c0_g3_i1	(TTG)5	15	CTGCAGGTCCGGAAGATTGT	ATCCCCTGCTTCTCCTCCTT	250
1909	VumSSR1909	TRINITY_DN15361_c0_g3_i1	(GAT)5	15	ACTCCGTGACCCTCTGAGAA	TTCAGACCTGCCACATGGAC	267
1910	VumSSR1910	TRINITY_DN15367_c0_g1_i1	(GA)6	12	CTACCACCAGCTTTCCTCCA	ACGCGCGGGTAGTAGTTTAC	223
1911	VumSSR1911	TRINITY_DN15367_c0_g2_i1	(GA)6	12	CTACCACCAGCTTTCCTCCA	ACGCGCGGGTAGTAGTTTAC	223
1912	VumSSR1912	TRINITY_DN15312_c0_g2_i1	(AG)8	16	TGGCACATTCACTCAAGGATCA	GGGAGCTGGTTCCTCTCCTA	252
1913	VumSSR1913	TRINITY_DN15347_c0_g2_i1	(TC)6	12	TCCAACTTCACTTAACTTCCCTCT	GTGGTCGGAGAGAGAGAGGA	171
1914	VumSSR1914	TRINITY_DN15308_c0_g1_i3	(CT)6	12	GTCCGTCTCCCTTCTCTCCT	AGCATAGCAGATGTCAGCCT	221
1915	VumSSR1915	TRINITY_DN15330_c0_g1_i3	(TGATGG)8ggacggtgatgatgaa(GAT)5	79	GGAGTTTCTTTCTAATTGGGATAATGA	GCACACCAAGCAGCAAAACT	223
1916	VumSSR1916	TRINITY_DN15352_c0_g1_i1	(GGA)6	18	GGGAAGTCATGTCTTGCCCA	CAGTGCTCCCCAACAAGGAT	275
1917	VumSSR1917	TRINITY_DN42745_c0_g1_i1	(CCA)5	15	GTCTTTGCGTACGCCGATTC	CGTCGTCGTCCCAAAAATCG	217
1918	VumSSR1918	TRINITY_DN42788_c0_g1_i1	(TC)6	12	TGGCACCTCCCAACCTTTTT	ACTGCATTCTCTGGTCCTGC	150
1919	VumSSR1919	TRINITY_DN42889_c0_g1_i1	(AC)9	18	TGAGACAGAAGAGCTTGCTGG	TGCATAATGGCCTCCTAGCT	247
1920	VumSSR1920	TRINITY_DN42849_c0_g1_i1	(TC)7	14	CCGCCTCTAAAGTTTGCCCT	TTTTACCCCTGCTCCCGTTC	134
1921	VumSSR1921	TRINITY_DN42890_c0_g1_i1	(CTC)5	15	AAGGCCGGGGAAAACATCAT	CATCATGGTGTTGCGCCTTG	254
1922	VumSSR1922	TRINITY_DN28405_c0_g1_i1	(GA)6	12	AGAGAAATTTCGTTATAGGGGGATG	TCCTCCCTTTTGGCATCCAC	260
1923	VumSSR1923	TRINITY_DN28424_c0_g1_i1	(CCT)5	15	TCTCCTTCTTCACAACCGGC	TCGAGAGTGTGGCTTGGAAC	214
1924	VumSSR1924	TRINITY_DN28426_c0_g1_i1	(CT)8	16	CTCTTCCTCTTGAACACCCCA	TCTCAGCAGAGCAAAAGCCA	160
1925	VumSSR1925	TRINITY_DN30247_c0_g1_i1	(GGT)5	15	GTGGTGGAGGTTGGAGTTGT	CTGAAGACTGCTGGCACTCA	218
1926	VumSSR1926	TRINITY_DN30298_c0_g1_i1	(GAA)5	15	GGTTGAAGAAGACGATGAAGACG	TCCACGCACCTTGTTACTCC	130
1927	VumSSR1927	TRINITY_DN30272_c0_g1_i1	(TC)6	12	ACAAATCGCCGTCGTCGATA	TCTGCGTGTGGGAAGAACAA	145
1928	VumSSR1928	TRINITY_DN14164_c0_g1_i1	(AT)7	14	CCCAATTCGCTGAATAGGGC	AGCACACTGTTCTAGAGCCA	219
1929	VumSSR1929	TRINITY_DN3863_c0_g1_i1	(TG)9	18	AGTGGATTCATGCATGGGGA	ACAGACACAGGTACACACACA	254
1930	VumSSR1930	TRINITY_DN3802_c0_g1_i1	(ATG)8	24	ATGCAAATACGCCCCCTGAA	TGGTTGCATGGATTGGTCATG	224
1931	VumSSR1931	TRINITY_DN3835_c0_g1_i1	(AT)8	16	TCTTTCCAGCTCCAAGCCTG	ATCCACGAACATGCACACCA	233
1932	VumSSR1932	TRINITY_DN3857_c0_g1_i1	(CG)7	14	GATGCCTTCCACGAGCTGAT	CGAGACGTCGTGATCCCAG	195
1933	VumSSR1933	TRINITY_DN19344_c0_g1_i1	(TCA)6	18	GGGAAGCCTGATATGCCTCC	AGCGACCACGAACTTGACAT	258
1934	VumSSR1934	TRINITY_DN19347_c0_g2_i1	(TA)6tgtagaggctaag(CTAAA)5	50	TGAGTCTATTCCCGCATAGGTC	AGCGAAGGTTTATGCCTGCT	153
1935	VumSSR1935	TRINITY_DN19361_c0_g1_i1	(AAAT)5	20	GGACCCTCCCCTTGACTTTT	CGGTGTGGACTTTGACGGAG	279
1936	VumSSR1936	TRINITY_DN19361_c0_g2_i1	(AAAT)5	20	GGACCCTCCCCTTGACTTTT	CGGTGTGGACTTTGACGGAG	279
1937	VumSSR1937	TRINITY_DN19313_c1_g1_i1	(GA)6	12	GGGAGGATCAAAGTGGCGAA	TCTTCACTTTCCTTTCTCTGACCT	171
1938	VumSSR1938	TRINITY_DN19341_c0_g1_i1	(GAC)5	15	CCGTTTCCAAAAAGGTCGCA	GAGTTGGAGGTCCTTCTGGC	154
1939	VumSSR1939	TRINITY_DN19341_c0_g3_i1	(GAC)5	15	CCGTTTCCAAAAAGGTCGCA	GAGTTGGAGGTCCTTCTGGC	154
1940	VumSSR1940	TRINITY_DN19300_c0_g2_i2	(TC)12	24	GTCAAACCACGCGTTCTCTG	CAGCGTTGCATGTCATACCG	252
1941	VumSSR1941	TRINITY_DN19300_c0_g2_i3	(TC)12	24	GTCAAACCACGCGTTCTCTG	CAGCGTTGCATGTCATACCG	252
1942	VumSSR1942	TRINITY_DN19335_c0_g1_i1	(TA)7	14	TTCTGTCCCTTCCACAGTGC	AGCATCCTTAACAGATGTCAGAA	156
1943	VumSSR1943	TRINITY_DN19335_c0_g2_i1	(TA)7	14	TTCTGTCCCTTCCACAGTGC	AGCATCCTTAACAGATGTCAGAA	156
1944	VumSSR1944	TRINITY_DN19366_c0_g1_i1	(AT)10	20	AGTTTCCGCATGTTGGAGCT	AAGGAGAGGCCGTGATTTCG	131
1945	VumSSR1945	TRINITY_DN19366_c1_g1_i1	(TA)10	20	CAGGCCCCAGTTCAACTAGG	ACCACCTTAAGCAACCAGGA	236
1946	VumSSR1946	TRINITY_DN19391_c0_g1_i1	(AGA)5	15	CGAGGTTGGGCCCATTATGT	GAGGAGGAACCATTTGGCGA	252
1947	VumSSR1947	TRINITY_DN19391_c0_g1_i2	(AGA)5	15	CGAGGTTGGGCCCATTATGT	GAGGAGGAACCATTTGGCGA	252
1948	VumSSR1948	TRINITY_DN19391_c0_g2_i1	(AGA)5	15	CGAGGTTGGGCCCATTATGT	GAGGAGGAACCATTTGGCGA	252
1949	VumSSR1949	TRINITY_DN19352_c0_g1_i1	(TC)7	14	TCTGCCCATGTTCACCACTC	ACAACCGTATCTACCAATCAGCA	239
1950	VumSSR1950	TRINITY_DN19352_c0_g2_i2	(TC)7	14	TCTGCCCATGTTCACCACTC	ACAACCGTATCTACCAATCAGCA	239
1951	VumSSR1951	TRINITY_DN19352_c0_g2_i3	(TC)7	14	TCTGCCCATGTTCACCACTC	ACAACCGTATCTACCAATCAGCA	239
1952	VumSSR1952	TRINITY_DN19308_c0_g1_i1	(TG)7	14	CAGTTTTGCCTGAAACCGGT	TCACAAGTGTTTGTACAAGAGC	247
1953	VumSSR1953	TRINITY_DN19308_c0_g2_i1	(TG)7	14	CAGTTTTGCCTGAAACCGGT	TCACAAGTGTTTGTACAAGAGC	247
1954	VumSSR1954	TRINITY_DN19308_c0_g2_i2	(TG)7	14	CAGTTTTGCCTGAAACCGGT	TCACAAGTGTTTGTACAAGAGC	247
1955	VumSSR1955	TRINITY_DN19308_c0_g2_i3	(TG)7	14	CAGTTTTGCCTGAAACCGGT	TCACAAGTGTTTGTACAAGAGC	247
1956	VumSSR1956	TRINITY_DN19310_c0_g2_i1	(TC)12	24	CGATTGGAGGAGAGACTGCC	GCACCTGATAAGTGTCCCCC	276
1957	VumSSR1957	TRINITY_DN19310_c0_g2_i2	(TC)12	24	CGATTGGAGGAGAGACTGCC	GCACCTGATAAGTGTCCCCC	276
1958	VumSSR1958	TRINITY_DN44251_c0_g1_i1	(CA)6	12	ACCAGAGCAGAGCGGAGATA	TGCACTCAGACCCGGGTATA	252
1959	VumSSR1959	TRINITY_DN13417_c0_g1_i2	(TGT)5	15	AATCTGATGATGAGCATGTTGCT	TGGTGCAAGCATCAGGTTCA	113
1960	VumSSR1960	TRINITY_DN13417_c1_g1_i1	(TGA)5	15	CCAGCTCTTGTGGAATCGGA	TGCGATGGCTTCACAAGGAT	278
1961	VumSSR1961	TRINITY_DN13463_c0_g1_i1	(CT)8	16	TTGCCACCACCTGTTACAGA	GCCACCGCCAAACAAATCTT	260
1962	VumSSR1962	TRINITY_DN13463_c0_g2_i1	(CT)8	16	TTGCCACCACCTGTTACAGA	GCCACCGCCAAACAAATCTT	260
1963	VumSSR1963	TRINITY_DN13474_c0_g2_i1	(CTC)7	21	TCGTTCTCGTTGCCTTCTCC	CCCACACAATCCACCCTCAA	200
1964	VumSSR1964	TRINITY_DN13461_c0_g1_i1	(GCA)5	15	TATCTGGGGGTGGAAGGGAG	ACTGCTTGGTATAGCTACACACA	150
1965	VumSSR1965	TRINITY_DN13461_c0_g3_i1	(GCA)5	15	TATCTGGGGGTGGAAGGGAG	ACTGCTTGGTATAGCTACACACA	150
1966	VumSSR1966	TRINITY_DN13410_c0_g1_i1	(AG)8	16	TCCTCCATCATCGCCAATCG	GGTTCCTTGGTCGCAAAACC	234
1967	VumSSR1967	TRINITY_DN13499_c0_g1_i3	(TCT)5	15	GAACTCAACTGCGAGACCGA	GGAGGAAGCAGGCAAGACAT	270
1968	VumSSR1968	TRINITY_DN13426_c0_g1_i1	(TGA)7	21	AATGTCACTCGCAGCAGGTT	CCCGAAGTCCCTGTTCCTTC	275
1969	VumSSR1969	TRINITY_DN13497_c0_g1_i1	(CT)6	12	AGGCCTATCCTCCTCCACTG	GTGTTGCATTGGAGGAGGGA	173
1970	VumSSR1970	TRINITY_DN10871_c0_g1_i1	(TC)9(TA)6	30	GAAACGGAGGCTGAAGGTGA	AGAGAGCACTGATGATGATATGCA	139
1971	VumSSR1971	TRINITY_DN10871_c0_g2_i1	(TC)9(TA)6	30	GAAACGGAGGCTGAAGGTGA	AGAGAGCACTGATGATGATATGCA	139
1972	VumSSR1972	TRINITY_DN10882_c0_g1_i1	(GGT)6	18	GCATCGTCGTAGGAGAAGGG	CAACATTCCCACCGCCGG	153
1973	VumSSR1973	TRINITY_DN10854_c0_g1_i1	(GTG)6	18	GCCCCTGGGTAGCTAAACTC	TGAAGGCATGATCCTCCACA	180
1974	VumSSR1974	TRINITY_DN29610_c0_g1_i1	(TG)9	18	TCAGCTCCTGGATTCATTGATT	GCGGCTATGCTCCATACCAT	123
1975	VumSSR1975	TRINITY_DN29693_c0_g5_i1	(TA)21	42	CGTATGATGTTGCATGCATGT	AATTGCAACGACTTGGTGGC	127
1976	VumSSR1976	TRINITY_DN20775_c0_g2_i5	(TG)6	12	ACGGGAAACTTGCCCATGAT	CCTTAATTGACCGACTCTGTTTT	172
1977	VumSSR1977	TRINITY_DN20749_c0_g2_i2	(AGA)5	15	ACCATCCCCTCCACCACATA	TTTACCCGGCAGATACGACG	200
1978	VumSSR1978	TRINITY_DN20749_c0_g2_i3	(AGA)5	15	ACCATCCCCTCCACCACATA	TTTACCCGGCAGATACGACG	200
1979	VumSSR1979	TRINITY_DN20761_c0_g2_i1	(CTT)5	15	ACAGTGCTCACCAACACCAT	CCGAAGTGTCGTCCATGGAA	243
1980	VumSSR1980	TRINITY_DN20722_c1_g2_i4	(GA)8	16	CCTCTGTGCCTTTGTGTTGC	AGGTGAATGGCAATGGAGGG	173
1981	VumSSR1981	TRINITY_DN20790_c0_g1_i1	(AG)8	16	GACGGGTAGGATCTGCCATG	AGTCAAACGCCACCAACTGA	245
1982	VumSSR1982	TRINITY_DN20790_c1_g1_i1	(AG)6	12	AGAGAAGTCAACTGAAGTTAAGAGA	TTTCCCTACAACGCCCAGAC	158
1983	VumSSR1983	TRINITY_DN20790_c1_g1_i1	(TC)9(AC)7	32	GTCTGGGCGTTGTAGGGAAA	TTGGGATTGGGATTGGGAGC	255
1984	VumSSR1984	TRINITY_DN20785_c0_g1_i1	(TC)6tttctctcactaacactacgctacaatgctatcactgcactaccatttggcatttgctactttctttctgggttgcggggtacgctgctttgcgttgtg(AC)7	125	CGACCGAAGCCTAGTTGGTT	TTCTCTGCTTCCCTGTTGGC	231
1985	VumSSR1985	TRINITY_DN20785_c0_g1_i4	(TC)6tttctctcactaacactacgctacaatgctatcactgcactaccatttggcatttgctactttctttctgggttgcggggtacgctgctttgcgttgtg(AC)7	125	CGACCGAAGCCTAGTTGGTT	TTCTCTGCTTCCCTGTTGGC	231
1986	VumSSR1986	TRINITY_DN20782_c0_g1_i1	(GAA)6	18	TCCACCGGAATCAGGGATCT	CACGTGTCTGTGGCCTTTTG	224
1987	VumSSR1987	TRINITY_DN20782_c0_g2_i1	(GAA)6	18	TCCACCGGAATCAGGGATCT	CACGTGTCTGTGGCCTTTTG	224
1988	VumSSR1988	TRINITY_DN20782_c1_g1_i1	(GAA)6	18	TTCGAACGGTGATGGCTTGA	ACCCCATCGTTGTCCTTGTC	165
1989	VumSSR1989	TRINITY_DN20767_c0_g1_i2	(TC)7	14	CAAACTCAAGTGACGCGTCG	TTAGAGGAGGGAGAGTGGGC	223
1990	VumSSR1990	TRINITY_DN20767_c0_g1_i3	(TC)7	14	CAAACTCAAGTGACGCGTCG	TTAGAGGAGGGAGAGTGGGC	223
1991	VumSSR1991	TRINITY_DN20713_c0_g1_i1	(TC)6	12	AGGGAACTCTCACGAAACTCA	GGTGGAGGAAGAAGAAGGGC	106
1992	VumSSR1992	TRINITY_DN20713_c0_g1_i1	(TAA)5	15	TGACAGAGCTTTGCGGTCAA	TTTCCAGCCTTCGCCAGAAT	253
1993	VumSSR1993	TRINITY_DN20713_c0_g1_i3	(TC)6	12	AGGGAACTCTCACGAAACTCA	GGTGGAGGAAGAAGAAGGGC	106
1994	VumSSR1994	TRINITY_DN20713_c0_g1_i3	(TAA)5	15	TGACAGAGCTTTGCGGTCAA	TTTCCAGCCTTCGCCAGAAT	253
1995	VumSSR1995	TRINITY_DN20713_c0_g1_i6	(TC)6	12	AGGGAACTCTCACGAAACTCA	GAGGAAAAACCGCACACCAC	210
1996	VumSSR1996	TRINITY_DN20713_c0_g1_i6	(TAA)5	15	TGACAGAGCTTTGCGGTCAA	TTTCCAGCCTTCGCCAGAAT	253
1997	VumSSR1997	TRINITY_DN20713_c0_g1_i9	(TC)6	12	AGGGAACTCTCACGAAACTCA	GGTGGAGGAAGAAGAAGGGC	106
1998	VumSSR1998	TRINITY_DN20713_c0_g1_i9	(TAA)5	15	TGACAGAGCTTTGCGGTCAA	TTTCCAGCCTTCGCCAGAAT	253
[truncated: 2,944 more rows]

## Sheet: Supplementary table 4
Supplementary table 4. Summary of selected WRKY transcription factors for aluminum stress response studies
S.No	VumWRKY	Transcript ID	Classification	Homologous gene	Decription	Reference
1	VumWRKY9	TRINITY_DN29061_c0_g1_i1.p1	WRKY II	Soybean (GmWRKY21)	Overexpression of GmWRKY21 increases root growth under aluminium stress	[38]
2	VumWRKY26	TRINITY_DN15807_c0_g1_i1.p1	WRKY	Soyabean (GmWRKY21)	Overexpression of thisGmWRKY21 increases root growth under aluminium stress	[38]
3	VumWRKY28	TRINITY_DN15979_c0_g1_i1.p1	WRKY II	Soyabean (GmWRKY81)	Overexpression of thisGmWRKY81 increases higher relative root elongation, root weight, depth, root length, volume, number of root tips growth under aluminium stress	[24]
4	VumWRKY22	TRINITY_DN28527_c0_g1_i1.p1	WRKY	Arapidopsis (AT4G30935)	Promoting photomorphogenesis, directly associates with the promoter regions of HY5 to activate its transcription. COP1 interacts with and targets WRKY32 for ubiquitination and degradation in darkness.	[56]
5	VumWRKY45	TRINITY_DN20596_c0_g1_i2.p1	WRKY	Arapidopsis (AtWRKY47)	Overexpression of AtWRKY47 increases Al tolerance.	[36]
6	VumWRKY71	TRINITY_DN2615_c0_g1_i1.p1	WRKY III	Arapidopsis (AT4G31550.1)	Negative regulator of basal resistance to Pseudomonas syringae.	[57]
7	VumWRKY73	TRINITY_DN43135_c0_g1_i1.p1	WRKY III	Arapidopsis (AT3G56400.1)	Function as activator of SA-dependent defense genes and a repressor of JA-regulated genes. AT3G56400.1-controlled suppression of JA-signaling is partly executed by NPR1.	[58]
8	VumWRKY76	TRINITY_DN18616_c0_g1_i1.p1	WRKY I	Arapidopsis (AT2G04880)	Involved in disease resistance, abiotic stress, senescence as well as in some developmental processes. AT2G04880 is involved in the salicylic acid signaling pathway.	[59]
9	VumWRKY82	TRINITY_DN33538_c0_g1_i1.p1	WRKY II	Arapidopsis (AT4G39410)	AT4G39410 binds to the promoter of DCD to upregulate its expression and hydrogen sulfide production to enhance plant cadmium tolerance	[60]
10	VumWRKY89	TRINITY_DN8658_c0_g2_i1.p1	WRKY III	Arapidopsis (AT4G18170)	Involved in the activation of salicylic acid biosynthesis genes ICS1 and PBS3	[61]

## Sheet: Supplementary table 5
Supplementary table 5. The qRT PCR primers used in this study
S.No	ID	Forward primer	Reverse primer	Reference
1	VumWRKY9	CAGCCGTTGGTTTGGATAGA	GTCACCTTGTTGCTCTGTTTG	This study
2	VumWRKY26	CCGTGTGTGAAGAGGGAATAA	CTCATTCCCTATGTCCCTTGATT	This study
3	VumWRKY28	GGGTCTTCTAGCAGAGAAACTG	TCCATCGTCTAGCACTTCAATC	This study
4	VumWRKY22	CTGCTCTTCACGGACTTCTTAC	CGAGAGTGGCATTCAGAACA	This study
5	VumWRKY45	GCCCAGAAGAAGAGAGAGATAATG	AGGTGATGAGAAGAGAGAGAGG	This study
6	VumWRKY71	CGCTTTCTGTACTGGAGGTATC	TCCGTGTAGATCCAATGAACAG	This study
7	VumWRKY73	CGCTCTGGACCAATGAAGAA	CACGCACCTACCCAACAATA	This study
8	VumWRKY76	CTTGCTGTCTGTCCCTGATTAT	AAGCGCGTGGGTGATTT	This study
9	VumWRKY82	ATCTTGTGTGCAACGGTAGTAG	CGATGTGGATGTGTTGGATGA	This study
10	VumWRKY89	GGATACCGATGGCGCAAATA	GAACAGGACATCCAGCAGAAG	This study
11	Actin	CCCCGAAGAACACCCTGTAC	ACCGCCTGAATTGCCACATA	[62]
